# Supplementary material for: 2-Eth­oxy-4-(4-methyl­phen­yl)-6-phenyl­pyridine-3-carbonitrile
Source: Acta Crystallogr Sect E Struct Rep Online. 2012 Jul 18;68(Pt 8):o2495–6. doi: 10.1107/S1600536812032163 (PMC3414949; doi:10.1107/S1600536812032163)
Supplement: Supplementary file 1 [file e-68-o2495-sup1.cif]

##############################################################################
#                                                                            #
# This CIF contains the data in a paper accepted for publication in          #
# Acta Crystallographica Section E. It conforms to the requirements of       #
# Notes for Authors for Acta Crystallographica Section E, and has been       #
# peer reviewed under the auspices of the IUCr Commission on Journals.       #
#                                                                            #
# Full details of the Crystallographic Information File format               #
# are given in the paper "The Crystallographic Information File (CIF):       #
# a New Standard Archive File for Crystallography" by S. R. Hall, F. H.      #
# Allen and I. D. Brown [Acta Cryst. (1991), A47, 655-685].                  #
#                                                                            #
# The current version of the core CIF dictionary is obtainable from          #
# ftp://ftp.iucr.org/pub/cif_core.dic.                                       #
#                                                                            #
# Software is freely available for graphical display of the structure(s)     #
# in this CIF. For information consult the CIF software page                 #
# http://www.iucr.org/resources/cif/software.                                #
#                                                                            #
# This file may be used for bona fide research purposes within the           #
# scientific community so long as proper attribution is given to the journal # 
# article from which it was obtained.                                        #
#                                                                            #
##############################################################################
data_global
_audit_creation_method     'PLATON <TABLE ACC> option'
_journal_date_recd_electronic     2012-07-05
_journal_date_accepted     2012-07-14
_journal_name_full     'Acta Crystallographica, Section E'
_journal_year     2012
_journal_volume     68
_journal_issue      8
_journal_page_first     o2495
_journal_page_last     o2496
_journal_paper_category     QO
_journal_paper_doi     10.1107/S1600536812032163
_journal_coeditor_code     SU2474
_publ_contact_author_name
;
Mehmet Akkurt
;
_publ_contact_author_address
;
     Department of Physics
     Faculty of Sciences
     Erciyes University
     38039 Kayseri
     Turkey
;
_publ_contact_author_email     'akkurt@erciyes.edu.tr'
_publ_contact_author_fax     '+90-352-2076666 extra 33106'
_publ_contact_author_phone     '+90-352-2076666 extra 33106'
_publ_section_title
;
2-Ethoxy-4-(4-methylphenyl)-6-phenylpyridine-3-carbonitrile
;
loop_
    _publ_author_name
    _publ_author_address
    'Shaaban K. Mohamed'
;
Chemistry and Environmental Division,
Manchester Metropolitan University,
Manchester M1 5GD,
England
;
    'Mehmet Akkurt'
;
Department of Physics,
Faculty of Sciences,
Erciyes University,
38039 Kayseri,
Turkey
;
    'Antar A. Abdelhamid'
;
Chemistry and Environmental Division,
Manchester Metropolitan University,
Manchester M1 5GD,
England
;
    'Kuldip Singh'
;
Department of Chemistry,
University of Leicester,
Leicester
England
;
    'Mahoud A. A. El-Remaily'
;
Department of Chemistry,
Faculty of Science,
Sohag University,
82524 Sohag,
Egypt
;
data_I
_chemical_name_systematic
;
2-Ethoxy-4-(4-methylphenyl)-6-phenylpyridine-3-carbonitrile
;
_chemical_name_common     ?
_chemical_formula_moiety     'C21 H18 N2 O'
_chemical_formula_sum     'C21 H18 N2 O'
_chemical_formula_structural     ?
_chemical_formula_iupac     'C21 H18 N2 O'
_chemical_formula_weight     314.37
_chemical_melting_point     ?
_symmetry_cell_setting     monoclinic
_symmetry_space_group_name_H-M     'P 21/c'
_symmetry_space_group_name_Hall     '-P 2ybc'
loop_
    _symmetry_equiv_pos_site_id
    _symmetry_equiv_pos_as_xyz
    1 x,y,z
    2 -x,1/2+y,1/2-z
    3 -x,-y,-z
    4 x,1/2-y,1/2+z
_cell_length_a     14.786(3)
_cell_length_b     14.634(3)
_cell_length_c     15.399(3)
_cell_angle_alpha     90
_cell_angle_beta     92.288(4)
_cell_angle_gamma     90
_cell_volume     3329.4(12)
_cell_formula_units_Z     8
_cell_measurement_reflns_used     744
_cell_measurement_theta_min     2.333
_cell_measurement_theta_max     28.235
_cell_measurement_temperature     150(2)
_exptl_crystal_description     block
_exptl_crystal_colour     colourless
_exptl_crystal_size_max     0.35
_exptl_crystal_size_mid     0.15
_exptl_crystal_size_min     0.11
_exptl_crystal_size_rad     ?
_exptl_crystal_density_diffrn     1.254
_exptl_crystal_density_meas     ?
_exptl_crystal_density_method     'Not Measured'
_exptl_crystal_F_000     1328
_exptl_absorpt_coefficient_mu     0.078
_exptl_absorpt_correction_type     multi-scan
_exptl_absorpt_process_details     '(SADABS; Bruker, 2005)'
_exptl_absorpt_correction_T_min     0.986
_exptl_absorpt_correction_T_max     0.991
_exptl_special_details
;
;
_diffrn_ambient_temperature     150(2)
_diffrn_radiation_type     MoK\a
_diffrn_radiation_wavelength     0.71073
_diffrn_radiation_source     'fine-focus sealed tube'
_diffrn_radiation_monochromator     graphite
_diffrn_measurement_device_type     'Bruker APEX 2000 CCD area-detector'
_diffrn_measurement_method     'phi and omega scans'
_diffrn_detector_area_resol_mean     ?
_diffrn_reflns_number     25600
_diffrn_reflns_av_R_equivalents     0.1046
_diffrn_reflns_av_sigmaI/netI     0.1092
_diffrn_reflns_theta_min     1.92
_diffrn_reflns_theta_max     26.50
_diffrn_reflns_theta_full     26.50
_diffrn_measured_fraction_theta_max     0.992
_diffrn_measured_fraction_theta_full     0.992
_diffrn_reflns_limit_h_min     -18
_diffrn_reflns_limit_h_max     18
_diffrn_reflns_limit_k_min     -18
_diffrn_reflns_limit_k_max     18
_diffrn_reflns_limit_l_min     -19
_diffrn_reflns_limit_l_max     19
_diffrn_reflns_reduction_process
;
;
_diffrn_standards_number     ?
_diffrn_standards_interval_count     ?
_diffrn_standards_interval_time     ?
_diffrn_standards_decay_%     ?
_refine_special_details
;
Refinement on <i>F</i>^2^ for ALL reflections except those flagged by the user
for potential systematic errors. Weighted <i>R</i>-factors <i>wR</i> and all
goodnesses of fit <i>S</i> are based on <i>F</i>^2^, conventional
<i>R</i>-factors <i>R</i> are based on <i>F</i>, with <i>F</i> set to zero for
negative <i>F</i>^2^. The observed criterion of <i>F</i>^2^ > \s(<i>F</i>^2^)
is used only for calculating -<i>R</i>-factor-obs <i>etc</i>. and is not
relevant to the choice of reflections for refinement. <i>R</i>-factors based
on <i>F</i>^2^ are statistically about twice as large as those based on
<i>F</i>, and <i>R</i>-factors based on ALL data will be even larger.
;
_reflns_number_total     6846
_reflns_number_gt     3334
_reflns_threshold_expression     I>2\s(I)
_refine_ls_structure_factor_coef     Fsqd
_refine_ls_matrix_type     full
_refine_ls_R_factor_all     0.1351
_refine_ls_R_factor_gt     0.0612
_refine_ls_wR_factor_gt     0.1292
_refine_ls_wR_factor_ref     0.1574
_refine_ls_goodness_of_fit_ref     0.810
_refine_ls_restrained_S_all     0.810
_refine_ls_number_reflns     6846
_refine_ls_number_parameters     433
_refine_ls_number_restraints     0
_refine_ls_number_constraints     ?
_refine_ls_hydrogen_treatment     constr
_refine_ls_weighting_scheme     calc
_refine_ls_weighting_details
                 'calc w=1/[\s^2^(Fo^2^)+(0.0671P)^2^] where P=(Fo^2^+2Fc^2^)/3'
_atom_sites_solution_hydrogens     geom
_atom_sites_solution_primary     direct
_atom_sites_solution_secondary     difmap
_refine_ls_shift/su_max     0.000
_refine_ls_shift/su_mean     0.000
_refine_diff_density_max     0.260
_refine_diff_density_min     -0.272
_refine_ls_extinction_method     'none'
_refine_ls_abs_structure_details     ?
_refine_ls_abs_structure_Flack     .
loop_
    _atom_type_symbol
    _atom_type_description
    _atom_type_scat_dispersion_real
    _atom_type_scat_dispersion_imag
    _atom_type_scat_source
    C C 0.0033 0.0016 ' International Tables Vol C Tables 4.2.6.8 and 6.1.1.4'
    H H 0.0000 0.0000 ' International Tables Vol C Tables 4.2.6.8 and 6.1.1.4'
    N N 0.0061 0.0033 ' International Tables Vol C Tables 4.2.6.8 and 6.1.1.4'
    O O 0.0106 0.0060 ' International Tables Vol C Tables 4.2.6.8 and 6.1.1.4'
_computing_data_collection     'SMART (Bruker, 2005)'
_computing_cell_refinement     'SAINT (Bruker, 2005)'
_computing_data_reduction     'SAINT (Bruker, 2005)'
_computing_structure_solution     'SIR97 (Altomare <i>et al.</i>, 1999)'
_computing_structure_refinement     'SHELXL97 (Sheldrick, 2008)'
_computing_molecular_graphics     'ORTEP-3 for Windows (Farrugia, 1997)'
_computing_publication_material
                                'WinGX (Farrugia, 1999) and PLATON (Spek, 2009)'
loop_
    _atom_site_type_symbol
    _atom_site_label
    _atom_site_fract_x
    _atom_site_fract_y
    _atom_site_fract_z
    _atom_site_U_iso_or_equiv
    _atom_site_thermal_displace_type
    _atom_site_calc_flag
    _atom_site_refinement_flags
    _atom_site_occupancy
    _atom_site_disorder_assembly
    _atom_site_disorder_group
    O O1 0.31241(11) 0.13660(11) 0.80183(11) 0.0368(7) Uani d . 1.000 . .
    N N1 0.19322(14) 0.21501(13) 0.73551(13) 0.0310(8) Uani d . 1.000 . .
    N N2 0.46150(16) 0.27830(16) 0.90471(17) 0.0496(10) Uani d . 1.000 . .
    C C1 0.27212(17) 0.21613(17) 0.77761(17) 0.0309(9) Uani d . 1.000 . .
    C C2 0.31949(16) 0.29620(17) 0.80252(17) 0.0301(9) Uani d . 1.000 . .
    C C3 0.28257(17) 0.38042(17) 0.77720(16) 0.0304(9) Uani d . 1.000 . .
    C C4 0.19991(17) 0.37776(17) 0.73149(17) 0.0315(9) Uani d . 1.000 . .
    C C5 0.15556(17) 0.29653(17) 0.71266(16) 0.0298(9) Uani d . 1.000 . .
    C C6 0.06623(17) 0.29272(17) 0.66582(16) 0.0309(9) Uani d . 1.000 . .
    C C7 0.01119(18) 0.36936(19) 0.65580(18) 0.0420(11) Uani d . 1.000 . .
    C C8 -0.0717(2) 0.3645(2) 0.6117(2) 0.0488(11) Uani d . 1.000 . .
    C C9 -0.10134(19) 0.2828(2) 0.57656(19) 0.0461(11) Uani d . 1.000 . .
    C C10 -0.04868(19) 0.2054(2) 0.58673(19) 0.0427(11) Uani d . 1.000 . .
    C C11 0.03373(17) 0.21074(18) 0.63119(17) 0.0356(10) Uani d . 1.000 . .
    C C12 0.32673(18) 0.46887(17) 0.79885(17) 0.0335(9) Uani d . 1.000 . .
    C C13 0.41954(18) 0.48137(18) 0.79421(18) 0.0390(10) Uani d . 1.000 . .
    C C14 0.4591(2) 0.56581(19) 0.81318(19) 0.0452(11) Uani d . 1.000 . .
    C C15 0.4068(2) 0.63955(19) 0.83808(18) 0.0433(11) Uani d . 1.000 . .
    C C16 0.3143(2) 0.62681(18) 0.84187(18) 0.0415(11) Uani d . 1.000 . .
    C C17 0.27505(19) 0.54326(17) 0.82279(17) 0.0375(10) Uani d . 1.000 . .
    C C18 0.39916(19) 0.28677(17) 0.85804(19) 0.0364(10) Uani d . 1.000 . .
    C C19 0.26215(18) 0.05307(16) 0.78455(19) 0.0386(10) Uani d . 1.000 . .
    C C20 0.3204(2) -0.02487(19) 0.8163(2) 0.0537(11) Uani d . 1.000 . .
    C C21 0.4503(2) 0.72999(19) 0.8612(2) 0.0616(12) Uani d . 1.000 . .
    O O1A 0.02702(12) 0.23795(11) 0.87536(12) 0.0366(7) Uani d . 1.000 . .
    N N1A 0.15020(15) 0.17393(14) 0.94927(14) 0.0327(8) Uani d . 1.000 . .
    N N2A 0.03715(15) 0.46836(16) 0.87169(16) 0.0444(9) Uani d . 1.000 . .
    C C1A 0.10422(18) 0.24720(18) 0.92368(17) 0.0329(9) Uani d . 1.000 . .
    C C2A 0.13030(17) 0.33768(17) 0.94292(17) 0.0309(9) Uani d . 1.000 . .
    C C3A 0.20771(17) 0.35143(17) 0.99684(17) 0.0295(9) Uani d . 1.000 . .
    C C4A 0.25586(18) 0.27376(16) 1.02280(17) 0.0321(9) Uani d . 1.000 . .
    C C5A 0.22706(17) 0.18773(17) 0.99754(17) 0.0305(9) Uani d . 1.000 . .
    C C6A 0.27821(18) 0.10427(17) 1.02506(16) 0.0329(9) Uani d . 1.000 . .
    C C7A 0.37064(19) 0.10723(18) 1.04322(17) 0.0378(10) Uani d . 1.000 . .
    C C8A 0.4164(2) 0.02925(19) 1.06989(19) 0.0458(11) Uani d . 1.000 . .
    C C9A 0.3721(2) -0.05204(19) 1.07808(19) 0.0499(11) Uani d . 1.000 . .
    C C10A 0.2803(2) -0.05577(19) 1.05882(19) 0.0525(11) Uani d . 1.000 . .
    C C11A 0.2333(2) 0.02161(18) 1.03310(18) 0.0417(10) Uani d . 1.000 . .
    C C12A 0.23582(17) 0.44329(16) 1.02802(16) 0.0304(9) Uani d . 1.000 . .
    C C13A 0.17244(17) 0.50456(17) 1.05695(17) 0.0332(9) Uani d . 1.000 . .
    C C14A 0.19849(18) 0.58882(17) 1.09059(18) 0.0374(10) Uani d . 1.000 . .
    C C15A 0.28916(19) 0.61318(17) 1.09688(18) 0.0378(10) Uani d . 1.000 . .
    C C16A 0.35246(18) 0.55226(17) 1.06731(18) 0.0377(10) Uani d . 1.000 . .
    C C17A 0.32693(17) 0.46770(17) 1.03462(17) 0.0329(9) Uani d . 1.000 . .
    C C18A 0.07827(17) 0.41064(19) 0.90492(18) 0.0338(10) Uani d . 1.000 . .
    C C19A -0.00194(19) 0.14604(18) 0.85355(19) 0.0432(11) Uani d . 1.000 . .
    C C20A -0.0929(2) 0.1560(2) 0.8145(2) 0.0779(17) Uani d . 1.000 . .
    C C21A 0.3180(2) 0.70398(18) 1.1353(2) 0.0578(13) Uani d . 1.000 . .
    H H4 0.17340 0.43240 0.71290 0.0380 Uiso c R 1.000 . .
    H H7 0.03060 0.42490 0.67920 0.0500 Uiso c R 1.000 . .
    H H8 -0.10760 0.41640 0.60570 0.0580 Uiso c R 1.000 . .
    H H9 -0.15680 0.27980 0.54600 0.0550 Uiso c R 1.000 . .
    H H10 -0.06880 0.15000 0.56370 0.0510 Uiso c R 1.000 . .
    H H11 0.06860 0.15820 0.63830 0.0430 Uiso c R 1.000 . .
    H H13 0.45580 0.43270 0.77820 0.0470 Uiso c R 1.000 . .
    H H14 0.52130 0.57290 0.80910 0.0540 Uiso c R 1.000 . .
    H H16 0.27790 0.67550 0.85760 0.0500 Uiso c R 1.000 . .
    H H17 0.21270 0.53660 0.82600 0.0450 Uiso c R 1.000 . .
    H H19A 0.24820 0.04690 0.72270 0.0460 Uiso c R 1.000 . .
    H H19B 0.20580 0.05380 0.81470 0.0460 Uiso c R 1.000 . .
    H H20A 0.28840 -0.08140 0.80700 0.0810 Uiso c R 1.000 . .
    H H20B 0.33480 -0.01730 0.87720 0.0810 Uiso c R 1.000 . .
    H H20C 0.37530 -0.02580 0.78500 0.0810 Uiso c R 1.000 . .
    H H21A 0.50470 0.73700 0.82980 0.0920 Uiso c R 1.000 . .
    H H21B 0.46490 0.73180 0.92250 0.0920 Uiso c R 1.000 . .
    H H21C 0.40910 0.77870 0.84600 0.0920 Uiso c R 1.000 . .
    H H4A 0.30830 0.27990 1.05770 0.0390 Uiso c R 1.000 . .
    H H7A 0.40200 0.16190 1.03740 0.0450 Uiso c R 1.000 . .
    H H8A 0.47840 0.03210 1.08250 0.0550 Uiso c R 1.000 . .
    H H9A 0.40350 -0.10410 1.09640 0.0600 Uiso c R 1.000 . .
    H H10A 0.24980 -0.11100 1.06320 0.0630 Uiso c R 1.000 . .
    H H11A 0.17130 0.01840 1.02110 0.0500 Uiso c R 1.000 . .
    H H13A 0.11140 0.48900 1.05380 0.0400 Uiso c R 1.000 . .
    H H14A 0.15480 0.62940 1.10910 0.0450 Uiso c R 1.000 . .
    H H16A 0.41330 0.56850 1.06950 0.0450 Uiso c R 1.000 . .
    H H17A 0.37080 0.42690 1.01690 0.0390 Uiso c R 1.000 . .
    H H19C -0.00280 0.10820 0.90520 0.0520 Uiso c R 1.000 . .
    H H19D 0.03830 0.11850 0.81270 0.0520 Uiso c R 1.000 . .
    H H20D -0.11590 0.09710 0.79740 0.1170 Uiso c R 1.000 . .
    H H20E -0.09090 0.19490 0.76440 0.1170 Uiso c R 1.000 . .
    H H20F -0.13180 0.18270 0.85610 0.1170 Uiso c R 1.000 . .
    H H21D 0.26760 0.73170 1.16270 0.0870 Uiso c R 1.000 . .
    H H21E 0.33810 0.74330 1.09010 0.0870 Uiso c R 1.000 . .
    H H21F 0.36650 0.69470 1.17770 0.0870 Uiso c R 1.000 . .
loop_
    _atom_site_aniso_label
    _atom_site_aniso_U_11
    _atom_site_aniso_U_22
    _atom_site_aniso_U_33
    _atom_site_aniso_U_12
    _atom_site_aniso_U_13
    _atom_site_aniso_U_23
    O1 0.0394(11) 0.0332(11) 0.0373(12) 0.0053(9) -0.0054(9) 0.0001(8)
    N1 0.0321(13) 0.0354(13) 0.0254(13) 0.0033(10) -0.0015(10) -0.0003(10)
    N2 0.0409(15) 0.0571(17) 0.0500(18) -0.0037(12) -0.0075(13) 0.0124(13)
    C1 0.0334(16) 0.0345(16) 0.0252(16) 0.0067(12) 0.0051(12) 0.0017(12)
    C2 0.0264(14) 0.0369(16) 0.0269(16) -0.0011(12) 0.0002(12) 0.0013(12)
    C3 0.0329(15) 0.0363(16) 0.0222(15) 0.0027(12) 0.0026(12) 0.0025(12)
    C4 0.0339(16) 0.0313(15) 0.0294(16) 0.0061(12) 0.0020(13) 0.0034(12)
    C5 0.0374(16) 0.0326(15) 0.0196(15) 0.0063(12) 0.0039(12) 0.0008(11)
    C6 0.0342(16) 0.0355(16) 0.0228(16) 0.0016(12) -0.0010(12) 0.0010(12)
    C7 0.0391(18) 0.0401(17) 0.046(2) 0.0010(13) -0.0098(15) -0.0003(14)
    C8 0.0462(19) 0.0463(19) 0.053(2) 0.0087(15) -0.0093(16) 0.0054(15)
    C9 0.0384(18) 0.062(2) 0.0372(19) -0.0029(16) -0.0088(14) 0.0052(15)
    C10 0.0412(18) 0.0483(18) 0.0381(19) -0.0033(14) -0.0058(15) -0.0012(14)
    C11 0.0370(17) 0.0394(17) 0.0302(17) 0.0060(13) -0.0003(13) 0.0023(13)
    C12 0.0383(16) 0.0363(16) 0.0255(16) -0.0028(13) -0.0035(13) 0.0049(12)
    C13 0.0372(17) 0.0390(17) 0.0403(19) -0.0002(13) -0.0030(14) 0.0078(13)
    C14 0.0392(17) 0.0496(19) 0.046(2) -0.0108(15) -0.0081(14) 0.0126(15)
    C15 0.051(2) 0.0393(18) 0.0384(19) -0.0075(15) -0.0141(15) 0.0070(14)
    C16 0.051(2) 0.0323(16) 0.0405(19) 0.0028(14) -0.0076(15) 0.0011(13)
    C17 0.0413(17) 0.0395(17) 0.0314(17) -0.0004(13) -0.0006(13) 0.0091(13)
    C18 0.0347(17) 0.0359(17) 0.0387(19) -0.0013(13) 0.0045(14) 0.0056(13)
    C19 0.0473(17) 0.0295(15) 0.0386(18) 0.0046(13) -0.0035(14) -0.0009(13)
    C20 0.066(2) 0.0481(19) 0.047(2) 0.0114(16) 0.0008(17) -0.0010(15)
    C21 0.072(2) 0.047(2) 0.064(2) -0.0133(17) -0.0192(19) 0.0006(17)
    O1A 0.0376(11) 0.0363(11) 0.0353(12) -0.0025(8) -0.0041(9) -0.0048(8)
    N1A 0.0391(14) 0.0331(13) 0.0259(13) 0.0002(10) 0.0015(11) -0.0056(10)
    N2A 0.0389(15) 0.0475(16) 0.0465(17) 0.0019(12) -0.0010(12) -0.0030(12)
    C1A 0.0343(16) 0.0403(17) 0.0242(16) 0.0007(13) 0.0040(13) -0.0031(13)
    C2A 0.0334(16) 0.0305(15) 0.0293(16) 0.0041(12) 0.0069(13) -0.0001(12)
    C3A 0.0311(15) 0.0321(15) 0.0257(15) 0.0012(12) 0.0070(12) -0.0005(12)
    C4A 0.0349(16) 0.0356(16) 0.0260(16) -0.0006(12) 0.0025(12) -0.0040(12)
    C5A 0.0367(16) 0.0318(15) 0.0232(16) 0.0004(12) 0.0053(12) -0.0011(11)
    C6A 0.0459(18) 0.0327(15) 0.0201(15) -0.0020(13) 0.0021(13) -0.0029(12)
    C7A 0.0482(18) 0.0303(16) 0.0349(18) 0.0014(13) 0.0003(14) -0.0025(12)
    C8A 0.055(2) 0.0416(18) 0.040(2) 0.0058(15) -0.0081(15) -0.0004(14)
    C9A 0.073(2) 0.0354(18) 0.040(2) 0.0053(16) -0.0133(17) 0.0054(14)
    C10A 0.080(2) 0.0333(18) 0.044(2) -0.0045(16) -0.0015(18) 0.0032(14)
    C11A 0.0537(19) 0.0367(17) 0.0345(18) -0.0027(14) -0.0022(14) -0.0004(13)
    C12A 0.0357(16) 0.0273(14) 0.0279(16) 0.0005(12) -0.0009(12) -0.0009(12)
    C13A 0.0339(15) 0.0343(15) 0.0311(17) 0.0002(12) -0.0013(12) 0.0047(12)
    C14A 0.0424(17) 0.0292(15) 0.0406(19) 0.0069(13) 0.0000(14) 0.0021(13)
    C15A 0.0464(18) 0.0254(15) 0.0409(19) 0.0016(13) -0.0080(14) 0.0017(12)
    C16A 0.0347(16) 0.0364(16) 0.0414(19) -0.0064(13) -0.0054(13) 0.0077(13)
    C17A 0.0318(16) 0.0328(15) 0.0339(17) 0.0051(12) -0.0010(12) 0.0012(12)
    C18A 0.0307(16) 0.0369(17) 0.0339(18) 0.0004(13) 0.0036(13) -0.0049(13)
    C19A 0.0432(18) 0.0399(18) 0.046(2) -0.0060(14) -0.0060(15) -0.0070(14)
    C20A 0.070(3) 0.079(3) 0.084(3) -0.009(2) -0.007(2) -0.010(2)
    C21A 0.055(2) 0.0313(17) 0.086(3) -0.0007(15) -0.0104(18) -0.0043(16)
_geom_special_details
;
Bond distances, angles <i>etc</i>. have been calculated using the rounded
fractional coordinates. All su's are estimated from the variances of the
(full) variance-covariance matrix. The cell e.s.d.'s are taken into account in
the estimation of distances, angles and torsion angles
;
loop_
    _geom_bond_atom_site_label_1
    _geom_bond_atom_site_label_2
    _geom_bond_site_symmetry_1
    _geom_bond_site_symmetry_2
    _geom_bond_distance
    _geom_bond_publ_flag
    O1 C1 . . 1.353(3) no
    O1 C19 . . 1.450(3) no
    O1A C1A . . 1.344(3) no
    O1A C19A . . 1.447(3) no
    N1 C1 . . 1.312(3) no
    N1 C5 . . 1.357(3) no
    N2 C18 . . 1.153(4) no
    N1A C1A . . 1.321(3) no
    N1A C5A . . 1.348(3) no
    N2A C18A . . 1.149(4) no
    C1 C2 . . 1.410(4) no
    C2 C18 . . 1.434(4) no
    C2 C3 . . 1.397(4) no
    C3 C4 . . 1.386(4) no
    C3 C12 . . 1.482(4) no
    C4 C5 . . 1.383(4) no
    C5 C6 . . 1.481(4) no
    C6 C7 . . 1.391(4) no
    C6 C11 . . 1.391(4) no
    C7 C8 . . 1.379(4) no
    C8 C9 . . 1.377(4) no
    C9 C10 . . 1.380(4) no
    C10 C11 . . 1.376(4) no
    C12 C13 . . 1.389(4) no
    C12 C17 . . 1.388(4) no
    C13 C14 . . 1.393(4) no
    C14 C15 . . 1.390(4) no
    C15 C21 . . 1.508(4) no
    C15 C16 . . 1.384(4) no
    C16 C17 . . 1.380(4) no
    C19 C20 . . 1.499(4) no
    C4 H4 . . 0.9300 no
    C7 H7 . . 0.9300 no
    C8 H8 . . 0.9300 no
    C9 H9 . . 0.9300 no
    C10 H10 . . 0.9300 no
    C11 H11 . . 0.9300 no
    C13 H13 . . 0.9300 no
    C14 H14 . . 0.9300 no
    C16 H16 . . 0.9300 no
    C17 H17 . . 0.9300 no
    C19 H19A . . 0.9700 no
    C19 H19B . . 0.9700 no
    C20 H20A . . 0.9600 no
    C20 H20B . . 0.9600 no
    C20 H20C . . 0.9600 no
    C21 H21B . . 0.9600 no
    C21 H21C . . 0.9600 no
    C21 H21A . . 0.9600 no
    C1A C2A . . 1.407(4) no
    C2A C3A . . 1.402(4) no
    C2A C18A . . 1.428(4) no
    C3A C4A . . 1.391(4) no
    C3A C12A . . 1.481(3) no
    C4A C5A . . 1.380(3) no
    C5A C6A . . 1.489(4) no
    C6A C7A . . 1.385(4) no
    C6A C11A . . 1.388(4) no
    C7A C8A . . 1.381(4) no
    C8A C9A . . 1.366(4) no
    C9A C10A . . 1.379(4) no
    C10A C11A . . 1.378(4) no
    C12A C13A . . 1.384(4) no
    C12A C17A . . 1.394(4) no
    C13A C14A . . 1.386(4) no
    C14A C15A . . 1.387(4) no
    C15A C16A . . 1.383(4) no
    C15A C21A . . 1.509(4) no
    C16A C17A . . 1.383(4) no
    C19A C20A . . 1.459(4) no
    C4A H4A . . 0.9300 no
    C7A H7A . . 0.9300 no
    C8A H8A . . 0.9300 no
    C9A H9A . . 0.9300 no
    C10A H10A . . 0.9300 no
    C11A H11A . . 0.9300 no
    C13A H13A . . 0.9300 no
    C14A H14A . . 0.9300 no
    C16A H16A . . 0.9300 no
    C17A H17A . . 0.9300 no
    C19A H19C . . 0.9700 no
    C19A H19D . . 0.9700 no
    C20A H20D . . 0.9600 no
    C20A H20E . . 0.9600 no
    C20A H20F . . 0.9600 no
    C21A H21D . . 0.9600 no
    C21A H21E . . 0.9600 no
    C21A H21F . . 0.9600 no
loop_
    _geom_angle_atom_site_label_1
    _geom_angle_atom_site_label_2
    _geom_angle_atom_site_label_3
    _geom_angle_site_symmetry_1
    _geom_angle_site_symmetry_2
    _geom_angle_site_symmetry_3
    _geom_angle
    _geom_angle_publ_flag
    C1 O1 C19 . . . 117.25(19) no
    C1A O1A C19A . . . 117.3(2) no
    C1 N1 C5 . . . 117.7(2) no
    C1A N1A C5A . . . 117.1(2) no
    N1 C1 C2 . . . 124.5(2) no
    O1 C1 N1 . . . 119.9(2) no
    O1 C1 C2 . . . 115.6(2) no
    C1 C2 C3 . . . 118.2(2) no
    C1 C2 C18 . . . 118.0(2) no
    C3 C2 C18 . . . 123.6(2) no
    C2 C3 C4 . . . 116.3(2) no
    C4 C3 C12 . . . 120.7(2) no
    C2 C3 C12 . . . 123.0(2) no
    C3 C4 C5 . . . 122.1(2) no
    C4 C5 C6 . . . 122.8(2) no
    N1 C5 C6 . . . 116.2(2) no
    N1 C5 C4 . . . 121.0(2) no
    C5 C6 C7 . . . 122.0(2) no
    C5 C6 C11 . . . 120.5(2) no
    C7 C6 C11 . . . 117.5(2) no
    C6 C7 C8 . . . 121.2(3) no
    C7 C8 C9 . . . 120.1(3) no
    C8 C9 C10 . . . 119.9(3) no
    C9 C10 C11 . . . 119.6(3) no
    C6 C11 C10 . . . 121.7(2) no
    C13 C12 C17 . . . 117.8(2) no
    C3 C12 C13 . . . 122.1(2) no
    C3 C12 C17 . . . 120.2(2) no
    C12 C13 C14 . . . 120.9(2) no
    C13 C14 C15 . . . 120.9(3) no
    C14 C15 C21 . . . 120.6(3) no
    C16 C15 C21 . . . 121.4(3) no
    C14 C15 C16 . . . 117.9(3) no
    C15 C16 C17 . . . 121.2(3) no
    C12 C17 C16 . . . 121.3(3) no
    N2 C18 C2 . . . 177.9(3) no
    O1 C19 C20 . . . 107.3(2) no
    C5 C4 H4 . . . 119.00 no
    C3 C4 H4 . . . 119.00 no
    C6 C7 H7 . . . 119.00 no
    C8 C7 H7 . . . 119.00 no
    C9 C8 H8 . . . 120.00 no
    C7 C8 H8 . . . 120.00 no
    C10 C9 H9 . . . 120.00 no
    C8 C9 H9 . . . 120.00 no
    C9 C10 H10 . . . 120.00 no
    C11 C10 H10 . . . 120.00 no
    C10 C11 H11 . . . 119.00 no
    C6 C11 H11 . . . 119.00 no
    C12 C13 H13 . . . 120.00 no
    C14 C13 H13 . . . 120.00 no
    C13 C14 H14 . . . 120.00 no
    C15 C14 H14 . . . 120.00 no
    C17 C16 H16 . . . 119.00 no
    C15 C16 H16 . . . 119.00 no
    C12 C17 H17 . . . 119.00 no
    C16 C17 H17 . . . 119.00 no
    O1 C19 H19B . . . 110.00 no
    O1 C19 H19A . . . 110.00 no
    H19A C19 H19B . . . 109.00 no
    C20 C19 H19B . . . 110.00 no
    C20 C19 H19A . . . 110.00 no
    C19 C20 H20B . . . 109.00 no
    C19 C20 H20A . . . 109.00 no
    H20A C20 H20C . . . 110.00 no
    C19 C20 H20C . . . 109.00 no
    H20A C20 H20B . . . 109.00 no
    H20B C20 H20C . . . 109.00 no
    C15 C21 H21B . . . 109.00 no
    C15 C21 H21C . . . 109.00 no
    H21A C21 H21C . . . 110.00 no
    H21B C21 H21C . . . 110.00 no
    H21A C21 H21B . . . 109.00 no
    C15 C21 H21A . . . 109.00 no
    O1A C1A N1A . . . 119.9(2) no
    O1A C1A C2A . . . 115.5(2) no
    N1A C1A C2A . . . 124.6(2) no
    C1A C2A C3A . . . 118.1(2) no
    C1A C2A C18A . . . 118.6(2) no
    C3A C2A C18A . . . 123.3(2) no
    C2A C3A C4A . . . 116.7(2) no
    C2A C3A C12A . . . 122.3(2) no
    C4A C3A C12A . . . 121.0(2) no
    C3A C4A C5A . . . 121.0(2) no
    N1A C5A C4A . . . 122.4(2) no
    N1A C5A C6A . . . 116.2(2) no
    C4A C5A C6A . . . 121.4(2) no
    C5A C6A C7A . . . 121.2(2) no
    C5A C6A C11A . . . 120.1(2) no
    C7A C6A C11A . . . 118.8(2) no
    C6A C7A C8A . . . 120.2(2) no
    C7A C8A C9A . . . 121.1(3) no
    C8A C9A C10A . . . 119.1(3) no
    C9A C10A C11A . . . 120.7(3) no
    C6A C11A C10A . . . 120.3(3) no
    C3A C12A C13A . . . 120.5(2) no
    C3A C12A C17A . . . 120.9(2) no
    C13A C12A C17A . . . 118.4(2) no
    C12A C13A C14A . . . 121.0(2) no
    C13A C14A C15A . . . 120.5(2) no
    C14A C15A C16A . . . 118.5(2) no
    C14A C15A C21A . . . 120.7(2) no
    C16A C15A C21A . . . 120.8(2) no
    C15A C16A C17A . . . 121.2(2) no
    C12A C17A C16A . . . 120.3(2) no
    N2A C18A C2A . . . 177.8(3) no
    O1A C19A C20A . . . 105.2(2) no
    C3A C4A H4A . . . 119.00 no
    C5A C4A H4A . . . 119.00 no
    C6A C7A H7A . . . 120.00 no
    C8A C7A H7A . . . 120.00 no
    C7A C8A H8A . . . 119.00 no
    C9A C8A H8A . . . 119.00 no
    C8A C9A H9A . . . 120.00 no
    C10A C9A H9A . . . 121.00 no
    C9A C10A H10A . . . 120.00 no
    C11A C10A H10A . . . 120.00 no
    C6A C11A H11A . . . 120.00 no
    C10A C11A H11A . . . 120.00 no
    C12A C13A H13A . . . 120.00 no
    C14A C13A H13A . . . 119.00 no
    C13A C14A H14A . . . 120.00 no
    C15A C14A H14A . . . 120.00 no
    C15A C16A H16A . . . 119.00 no
    C17A C16A H16A . . . 119.00 no
    C12A C17A H17A . . . 120.00 no
    C16A C17A H17A . . . 120.00 no
    O1A C19A H19C . . . 111.00 no
    O1A C19A H19D . . . 111.00 no
    C20A C19A H19C . . . 111.00 no
    C20A C19A H19D . . . 111.00 no
    H19C C19A H19D . . . 109.00 no
    C19A C20A H20D . . . 110.00 no
    C19A C20A H20E . . . 109.00 no
    C19A C20A H20F . . . 109.00 no
    H20D C20A H20E . . . 110.00 no
    H20D C20A H20F . . . 109.00 no
    H20E C20A H20F . . . 109.00 no
    C15A C21A H21D . . . 109.00 no
    C15A C21A H21E . . . 110.00 no
    C15A C21A H21F . . . 109.00 no
    H21D C21A H21E . . . 109.00 no
    H21D C21A H21F . . . 109.00 no
    H21E C21A H21F . . . 109.00 no
loop_
    _geom_torsion_atom_site_label_1
    _geom_torsion_atom_site_label_2
    _geom_torsion_atom_site_label_3
    _geom_torsion_atom_site_label_4
    _geom_torsion_site_symmetry_1
    _geom_torsion_site_symmetry_2
    _geom_torsion_site_symmetry_3
    _geom_torsion_site_symmetry_4
    _geom_torsion
    _geom_torsion_publ_flag
    C19 O1 C1 N1 . . . . -4.1(3) no
    C19 O1 C1 C2 . . . . 174.5(2) no
    C1 O1 C19 C20 . . . . 179.6(2) no
    C19A O1A C1A C2A . . . . 179.6(2) no
    C1A O1A C19A C20A . . . . 170.9(2) no
    C19A O1A C1A N1A . . . . -0.1(3) no
    C5 N1 C1 O1 . . . . 180.0(2) no
    C5 N1 C1 C2 . . . . 1.6(4) no
    C1 N1 C5 C4 . . . . 1.4(4) no
    C1 N1 C5 C6 . . . . -179.6(2) no
    C5A N1A C1A O1A . . . . 180.0(2) no
    C1A N1A C5A C6A . . . . -179.5(2) no
    C1A N1A C5A C4A . . . . 2.5(4) no
    C5A N1A C1A C2A . . . . 0.4(4) no
    N1 C1 C2 C18 . . . . 172.0(2) no
    N1 C1 C2 C3 . . . . -3.3(4) no
    O1 C1 C2 C3 . . . . 178.2(2) no
    O1 C1 C2 C18 . . . . -6.5(4) no
    C1 C2 C3 C4 . . . . 2.0(4) no
    C1 C2 C3 C12 . . . . -179.4(2) no
    C18 C2 C3 C4 . . . . -173.0(2) no
    C18 C2 C3 C12 . . . . 5.6(4) no
    C4 C3 C12 C17 . . . . 38.4(4) no
    C2 C3 C12 C13 . . . . 41.3(4) no
    C2 C3 C12 C17 . . . . -140.2(3) no
    C12 C3 C4 C5 . . . . -177.9(2) no
    C2 C3 C4 C5 . . . . 0.7(4) no
    C4 C3 C12 C13 . . . . -140.1(3) no
    C3 C4 C5 C6 . . . . 178.5(2) no
    C3 C4 C5 N1 . . . . -2.6(4) no
    N1 C5 C6 C7 . . . . 165.3(2) no
    C4 C5 C6 C7 . . . . -15.7(4) no
    C4 C5 C6 C11 . . . . 165.4(2) no
    N1 C5 C6 C11 . . . . -13.6(3) no
    C11 C6 C7 C8 . . . . -1.2(4) no
    C5 C6 C11 C10 . . . . -179.4(2) no
    C5 C6 C7 C8 . . . . 179.8(3) no
    C7 C6 C11 C10 . . . . 1.6(4) no
    C6 C7 C8 C9 . . . . -0.1(4) no
    C7 C8 C9 C10 . . . . 1.1(4) no
    C8 C9 C10 C11 . . . . -0.7(4) no
    C9 C10 C11 C6 . . . . -0.6(4) no
    C17 C12 C13 C14 . . . . 0.1(4) no
    C3 C12 C17 C16 . . . . -178.9(2) no
    C13 C12 C17 C16 . . . . -0.4(4) no
    C3 C12 C13 C14 . . . . 178.7(3) no
    C12 C13 C14 C15 . . . . 0.6(4) no
    C13 C14 C15 C16 . . . . -1.1(4) no
    C13 C14 C15 C21 . . . . 178.1(3) no
    C21 C15 C16 C17 . . . . -178.3(3) no
    C14 C15 C16 C17 . . . . 0.9(4) no
    C15 C16 C17 C12 . . . . -0.2(4) no
    O1A C1A C2A C3A . . . . 176.8(2) no
    N1A C1A C2A C3A . . . . -3.6(4) no
    N1A C1A C2A C18A . . . . 174.8(3) no
    O1A C1A C2A C18A . . . . -4.9(4) no
    C1A C2A C3A C12A . . . . -173.9(2) no
    C18A C2A C3A C4A . . . . -174.5(2) no
    C1A C2A C3A C4A . . . . 3.8(4) no
    C18A C2A C3A C12A . . . . 7.8(4) no
    C2A C3A C4A C5A . . . . -1.2(4) no
    C2A C3A C12A C17A . . . . -141.8(3) no
    C4A C3A C12A C13A . . . . -134.9(3) no
    C2A C3A C12A C13A . . . . 42.7(4) no
    C12A C3A C4A C5A . . . . 176.5(2) no
    C4A C3A C12A C17A . . . . 40.6(4) no
    C3A C4A C5A N1A . . . . -2.1(4) no
    C3A C4A C5A C6A . . . . -180.0(2) no
    N1A C5A C6A C11A . . . . -26.0(4) no
    C4A C5A C6A C7A . . . . -27.8(4) no
    C4A C5A C6A C11A . . . . 152.0(3) no
    N1A C5A C6A C7A . . . . 154.2(2) no
    C11A C6A C7A C8A . . . . -0.8(4) no
    C5A C6A C11A C10A . . . . -179.8(3) no
    C5A C6A C7A C8A . . . . 179.0(2) no
    C7A C6A C11A C10A . . . . 0.1(4) no
    C6A C7A C8A C9A . . . . 0.6(4) no
    C7A C8A C9A C10A . . . . 0.4(4) no
    C8A C9A C10A C11A . . . . -1.1(4) no
    C9A C10A C11A C6A . . . . 0.9(4) no
    C17A C12A C13A C14A . . . . 0.9(4) no
    C3A C12A C17A C16A . . . . -177.2(2) no
    C3A C12A C13A C14A . . . . 176.5(2) no
    C13A C12A C17A C16A . . . . -1.7(4) no
    C12A C13A C14A C15A . . . . -0.7(4) no
    C13A C14A C15A C16A . . . . 1.2(4) no
    C13A C14A C15A C21A . . . . -178.6(3) no
    C21A C15A C16A C17A . . . . 177.9(3) no
    C14A C15A C16A C17A . . . . -2.0(4) no
    C15A C16A C17A C12A . . . . 2.2(4) no
loop_
    _geom_hbond_atom_site_label_D
    _geom_hbond_atom_site_label_H
    _geom_hbond_atom_site_label_A
    _geom_hbond_site_symmetry_A
    _geom_hbond_distance_DH
    _geom_hbond_distance_HA
    _geom_hbond_distance_DA
    _geom_hbond_angle_DHA
    _geom_hbond_publ_flag
    C13A H13A N2A 3_567 0.93 2.59 3.353(3) 139 yes
    C19 H19A Cg6 4_554 0.97 2.72 3.622(3) 155 yes
    C20 H20B Cg5 1_555 0.96 2.76 3.693(3) 163 yes
    C20A H20E Cg2 1_555 0.96 2.83 3.746(3) 159 yes
_iucr_refine_instructions_details
;
TITL 325-UK in P-1    New: P21/c
CELL  0.71073  14.7860  14.6340  15.3990   90.000   92.288   90.000
ZERR     8.00   0.0030   0.0030   0.0030    0.000    0.004    0.000
LATT   1
SYMM  - X, 1/2 + Y, 1/2 - Z
SFAC  C    H    N    O
UNIT  168  144  16   8
MERG   2
OMIT    -3.00  53.00
OMIT     1   0   0
OMIT    -1   0   2
OMIT    -2   1   1
OMIT     3   3   1
OMIT     5   1   6
FMAP   2
PLAN    5
ACTA
LIST   4
L.S.  13
WGHT    0.067100
FVAR       0.11007
MOLE    1
C1    1    0.272124    0.216134    0.777607    11.00000    0.03338    0.03454 =
         0.02516    0.00173    0.00513    0.00673
C2    1    0.319491    0.296199    0.802515    11.00000    0.02644    0.03686 =
         0.02688    0.00131    0.00020   -0.00115
C3    1    0.282568    0.380420    0.777200    11.00000    0.03286    0.03628 =
         0.02224    0.00246    0.00259    0.00271
C4    1    0.199910    0.377762    0.731487    11.00000    0.03385    0.03131 =
         0.02940    0.00342    0.00196    0.00605
AFIX  43
H4    2    0.173437    0.432370    0.712888    11.00000   -1.20000
AFIX   0
C5    1    0.155562    0.296526    0.712660    11.00000    0.03744    0.03261 =
         0.01958    0.00077    0.00387    0.00627
C6    1    0.066234    0.292721    0.665825    11.00000    0.03423    0.03551 =
         0.02282    0.00100   -0.00097    0.00163
C7    1    0.011192    0.369359    0.655804    11.00000    0.03912    0.04009 =
         0.04557   -0.00029   -0.00983    0.00096
AFIX  43
H7    2    0.030625    0.424885    0.679250    11.00000   -1.20000
AFIX   0
C8    1   -0.071679    0.364472    0.611722    11.00000    0.04619    0.04631 =
         0.05267    0.00540   -0.00926    0.00869
AFIX  43
H8    2   -0.107597    0.416436    0.605738    11.00000   -1.20000
AFIX   0
C9    1   -0.101341    0.282818    0.576556    11.00000    0.03845    0.06197 =
         0.03718    0.00522   -0.00880   -0.00291
AFIX  43
H9    2   -0.156790    0.279815    0.545986    11.00000   -1.20000
AFIX   0
C10   1   -0.048677    0.205425    0.586731    11.00000    0.04118    0.04827 =
         0.03812   -0.00123   -0.00579   -0.00333
AFIX  43
H10   2   -0.068781    0.149963    0.563660    11.00000   -1.20000
AFIX   0
C11   1    0.033728    0.210739    0.631186    11.00000    0.03698    0.03936 =
         0.03016    0.00228   -0.00031    0.00595
AFIX  43
H11   2    0.068589    0.158169    0.638256    11.00000   -1.20000
AFIX   0
C12   1    0.326728    0.468871    0.798846    11.00000    0.03829    0.03628 =
         0.02549    0.00490   -0.00348   -0.00283
C13   1    0.419541    0.481370    0.794207    11.00000    0.03719    0.03904 =
         0.04025    0.00780   -0.00300   -0.00024
AFIX  43
H13   2    0.455766    0.432719    0.778220    11.00000   -1.20000
AFIX   0
C14   1    0.459067    0.565806    0.813181    11.00000    0.03921    0.04962 =
         0.04623    0.01262   -0.00806   -0.01076
AFIX  43
H14   2    0.521256    0.572948    0.809140    11.00000   -1.20000
AFIX   0
C15   1    0.406786    0.639552    0.838082    11.00000    0.05086    0.03930 =
         0.03842    0.00701   -0.01414   -0.00752
C16   1    0.314269    0.626813    0.841868    11.00000    0.05129    0.03235 =
         0.04051    0.00111   -0.00765    0.00282
AFIX  43
H16   2    0.277878    0.675452    0.857553    11.00000   -1.20000
AFIX   0
C17   1    0.275048    0.543258    0.822793    11.00000    0.04133    0.03949 =
         0.03141    0.00907   -0.00063   -0.00043
AFIX  43
H17   2    0.212719    0.536640    0.826046    11.00000   -1.20000
AFIX   0
C18   1    0.399164    0.286774    0.858038    11.00000    0.03473    0.03593 =
         0.03870    0.00557    0.00449   -0.00134
C19   1    0.262150    0.053068    0.784553    11.00000    0.04734    0.02953 =
         0.03863   -0.00088   -0.00345    0.00461
AFIX  23
H19A  2    0.248194    0.046896    0.722747    11.00000   -1.20000
H19B  2    0.205796    0.053846    0.814704    11.00000   -1.20000
AFIX   0
C20   1    0.320390   -0.024870    0.816301    11.00000    0.06617    0.04813 =
         0.04677   -0.00100    0.00085    0.01139
AFIX  33
H20A  2    0.288434   -0.081350    0.806978    11.00000   -1.50000
H20B  2    0.334766   -0.017348    0.877228    11.00000   -1.50000
H20C  2    0.375263   -0.025818    0.785027    11.00000   -1.50000
AFIX   0
C21   1    0.450318    0.729987    0.861201    11.00000    0.07154    0.04687 =
         0.06385    0.00062   -0.01919   -0.01331
AFIX  33
H21A  2    0.504668    0.737038    0.829780    11.00000   -1.50000
H21B  2    0.464864    0.731816    0.922493    11.00000   -1.50000
H21C  2    0.409135    0.778676    0.846046    11.00000   -1.50000
AFIX   0
N1    3    0.193217    0.215008    0.735515    11.00000    0.03214    0.03535 =
         0.02545   -0.00033   -0.00146    0.00325
N2    3    0.461502    0.278301    0.904710    11.00000    0.04090    0.05708 =
         0.04997    0.01237   -0.00752   -0.00374
O1    4    0.312406    0.136604    0.801835    11.00000    0.03943    0.03321 =
         0.03734    0.00009   -0.00539    0.00535
MOLE    2
C1A   1    0.104223    0.247201    0.923679    11.00000    0.03428    0.04035 =
         0.02421   -0.00307    0.00403    0.00074
C2A   1    0.130301    0.337684    0.942915    11.00000    0.03345    0.03047 =
         0.02930   -0.00006    0.00689    0.00411
C3A   1    0.207712    0.351435    0.996844    11.00000    0.03111    0.03206 =
         0.02567   -0.00051    0.00705    0.00123
C4A   1    0.255860    0.273756    1.022797    11.00000    0.03491    0.03556 =
         0.02603   -0.00395    0.00250   -0.00061
AFIX  43
H4A   2    0.308285    0.279914    1.057719    11.00000   -1.20000
AFIX   0
C5A   1    0.227063    0.187726    0.997545    11.00000    0.03673    0.03183 =
         0.02322   -0.00108    0.00532    0.00040
C6A   1    0.278210    0.104267    1.025060    11.00000    0.04590    0.03272 =
         0.02008   -0.00290    0.00206   -0.00196
C7A   1    0.370641    0.107226    1.043220    11.00000    0.04822    0.03034 =
         0.03485   -0.00248    0.00033    0.00141
AFIX  43
H7A   2    0.401970    0.161855    1.037440    11.00000   -1.20000
AFIX   0
C8A   1    0.416393    0.029246    1.069889    11.00000    0.05479    0.04158 =
         0.04030   -0.00041   -0.00813    0.00583
AFIX  43
H8A   2    0.478367    0.032108    1.082485    11.00000   -1.20000
AFIX   0
C9A   1    0.372121   -0.052037    1.078077    11.00000    0.07301    0.03540 =
         0.04023    0.00539   -0.01328    0.00529
AFIX  43
H9A   2    0.403459   -0.104132    1.096379    11.00000   -1.20000
AFIX   0
C10A  1    0.280303   -0.055767    1.058824    11.00000    0.07986    0.03329 =
         0.04437    0.00319   -0.00152   -0.00452
AFIX  43
H10A  2    0.249786   -0.111038    1.063239    11.00000   -1.20000
AFIX   0
C11A  1    0.233317    0.021612    1.033103    11.00000    0.05375    0.03667 =
         0.03452   -0.00043   -0.00217   -0.00272
AFIX  43
H11A  2    0.171257    0.018413    1.021087    11.00000   -1.20000
AFIX   0
C12A  1    0.235825    0.443293    1.028017    11.00000    0.03567    0.02735 =
         0.02794   -0.00095   -0.00087    0.00054
C13A  1    0.172445    0.504555    1.056954    11.00000    0.03389    0.03429 =
         0.03114    0.00469   -0.00127    0.00024
AFIX  43
H13A  2    0.111428    0.488961    1.053791    11.00000   -1.20000
AFIX   0
C14A  1    0.198487    0.588817    1.090586    11.00000    0.04238    0.02919 =
         0.04056    0.00211    0.00003    0.00685
AFIX  43
H14A  2    0.154803    0.629351    1.109084    11.00000   -1.20000
AFIX   0
C15A  1    0.289162    0.613180    1.096880    11.00000    0.04644    0.02544 =
         0.04090    0.00170   -0.00803    0.00162
C16A  1    0.352457    0.552256    1.067310    11.00000    0.03468    0.03644 =
         0.04138    0.00772   -0.00542   -0.00637
AFIX  43
H16A  2    0.413325    0.568453    1.069451    11.00000   -1.20000
AFIX   0
C17A  1    0.326928    0.467701    1.034618    11.00000    0.03182    0.03282 =
         0.03389    0.00119   -0.00097    0.00511
AFIX  43
H17A  2    0.370784    0.426914    1.016946    11.00000   -1.20000
AFIX   0
C18A  1    0.078273    0.410636    0.904925    11.00000    0.03074    0.03694 =
         0.03395   -0.00488    0.00361    0.00039
C19A  1   -0.001936    0.146040    0.853552    11.00000    0.04321    0.03990 =
         0.04621   -0.00702   -0.00599   -0.00600
AFIX  23
H19C  2   -0.002752    0.108193    0.905228    11.00000   -1.20000
H19D  2    0.038260    0.118486    0.812726    11.00000   -1.20000
AFIX   0
C20A  1   -0.092900    0.156016    0.814547    11.00000    0.07044    0.07860 =
         0.08405   -0.01015   -0.00720   -0.00895
AFIX  33
H20D  2   -0.115858    0.097071    0.797433    11.00000   -1.50000
H20E  2   -0.090931    0.194876    0.764432    11.00000   -1.50000
H20F  2   -0.131793    0.182666    0.856098    11.00000   -1.50000
AFIX   0
C21A  1    0.317951    0.703980    1.135326    11.00000    0.05548    0.03128 =
         0.08585   -0.00427   -0.01043   -0.00070
AFIX  33
H21D  2    0.267618    0.731734    1.162703    11.00000   -1.50000
H21E  2    0.338054    0.743282    1.090058    11.00000   -1.50000
H21F  2    0.366496    0.694689    1.177675    11.00000   -1.50000
AFIX   0
N1A   3    0.150202    0.173928    0.949273    11.00000    0.03914    0.03306 =
         0.02594   -0.00556    0.00151    0.00016
N2A   3    0.037152    0.468360    0.871687    11.00000    0.03888    0.04751 =
         0.04647   -0.00298   -0.00102    0.00192
O1A   4    0.027021    0.237951    0.875364    11.00000    0.03761    0.03629 =
         0.03530   -0.00475   -0.00409   -0.00252
HKLF    4
REM  325-UK in P-1    New: P21/c
REM R1 =  0.0612 for   3334 Fo > 4sig(Fo)  and  0.1351 for all   6846 data
REM    433 parameters refined using      0 restraints
END
WGHT      0.0455      0.0000
REM Highest difference peak  0.260,  deepest hole -0.272,  1-sigma level  0.054
Q1    1   0.2649  0.4770  1.0119  11.00000  0.05    0.26
Q2    1   0.1681  0.1647  0.7386  11.00000  0.05    0.24
Q3    1   0.3826  0.1269  0.8282  11.00000  0.05    0.22
Q4    1   0.3832  0.7664  0.9111  11.00000  0.05    0.21
Q5    1  -0.1625  0.0769  0.7449  11.00000  0.05    0.21
;
