# Supplementary material for: 2-Eth­oxy-4-(4-methyl­phen­yl)-6-phenyl­pyridine-3-carbonitrile
Source: Acta Crystallogr Sect E Struct Rep Online. 2012 Jul 18;68(Pt 8):o2495–6. doi: 10.1107/S1600536812032163 (PMC3414949; doi:10.1107/S1600536812032163)
Supplement: Supplementary file 2 [file e-68-o2495-Isup2.hkl]

# 
# h,k,l, Fc-squared, Fo-squared, sigma(Fo-squared) and status flag 
# 
data_I
_shelx_title ' 325-UK in P-1    New: P21/c' 
_shelx_refln_list_code          4 
_shelx_F_calc_maximum      598.33 
_exptl_crystal_F_000      1328.00 
_reflns_d_resolution_high  0.7965 
 
loop_ 
 _symmetry_equiv_pos_as_xyz 
 'x, y, z' 
 '-x, y+1/2, -z+1/2' 
 '-x, -y, -z' 
 'x, -y-1/2, z-1/2' 
 
_cell_length_a    14.7860 
_cell_length_b    14.6340 
_cell_length_c    15.3990 
_cell_angle_alpha  90.000 
_cell_angle_beta   92.288 
_cell_angle_gamma  90.000 
 
_shelx_F_squared_multiplier     1.000 
 
loop_ 
 _refln_index_h 
 _refln_index_k 
 _refln_index_l 
 _refln_F_squared_calc 
 _refln_F_squared_meas 
 _refln_F_squared_sigma 
 _refln_observed_status 
   2   0   0    22572.22    20985.72    556.74 o 
   3   0   0    24604.23    21556.37    738.69 o 
   4   0   0     3782.83     3938.46     92.02 o 
   5   0   0      867.94      731.52     44.09 o 
   6   0   0       57.40       71.22     17.41 o 
   7   0   0     1528.08     1685.60     80.87 o 
   8   0   0     2912.28     3147.61    117.90 o 
   9   0   0       14.98       34.02     18.48 o 
  10   0   0      277.77      343.02     57.70 o 
  11   0   0        1.48      -26.37     27.02 o 
  12   0   0        2.92       19.92     28.31 o 
  13   0   0        6.99       -8.49     30.87 o 
  14   0   0      183.54      240.98     62.29 o 
  15   0   0      276.91      235.86     58.68 o 
  16   0   0      116.86       91.45     61.49 o 
  17   0   0      160.59      196.45     90.79 o 
  18   0   0       10.07      -12.38     53.65 o 
   1   1   0    31078.98    32313.51    210.99 o 
   2   1   0     5750.31     6455.44     90.88 o 
   3   1   0     3732.34     3082.16     57.36 o 
   4   1   0      793.74      577.13     36.83 o 
   5   1   0      965.21      768.51     89.96 o 
   6   1   0     1296.52      974.71    176.34 o 
   7   1   0      757.84      563.52    126.69 o 
   8   1   0     1394.63     1141.69    191.53 o 
   9   1   0     1202.42     1069.41    131.17 o 
  10   1   0      251.46      262.17     30.20 o 
  11   1   0      273.03      243.59     34.26 o 
  12   1   0        4.11       -2.24     16.97 o 
  13   1   0       53.07       37.73     23.77 o 
  14   1   0        2.33       33.60     25.57 o 
  15   1   0       36.07       58.97     26.67 o 
  16   1   0      324.44      307.87     62.74 o 
  17   1   0       18.53       23.63     39.32 o 
  18   1   0       19.58        1.15     42.89 o 
   0   2   0     2885.85     2832.85     58.25 o 
   1   2   0    20938.43    20572.28    227.14 o 
   2   2   0    13355.07    12554.48    122.08 o 
   3   2   0     3569.02     2876.20    130.05 o 
   4   2   0        1.37        6.53      5.38 o 
   5   2   0      664.50      620.14     33.29 o 
   6   2   0        2.76        2.32      8.62 o 
   7   2   0      183.84      194.04     21.57 o 
   8   2   0        0.42        7.51     12.91 o 
   9   2   0        4.56        5.24     13.09 o 
  10   2   0       81.77      127.72     21.64 o 
  11   2   0        1.62       10.12     14.61 o 
  12   2   0      324.49      422.99     46.51 o 
  13   2   0       86.47       88.81     29.90 o 
  14   2   0      169.72      167.44     35.22 o 
  15   2   0       23.99       41.79     35.72 o 
  16   2   0        1.06       34.10     32.42 o 
  17   2   0      112.40       70.61     34.29 o 
  18   2   0        1.28       18.40     47.01 o 
   1   3   0     2473.19     2017.90    146.42 o 
   2   3   0       39.97       49.52      6.49 o 
   3   3   0      259.23      211.85     14.44 o 
   4   3   0       81.46       68.63     10.81 o 
   5   3   0        1.17        2.15      7.24 o 
   6   3   0       21.82       30.02     10.29 o 
   7   3   0      212.02      218.01     21.87 o 
   8   3   0      361.23      343.47     29.25 o 
   9   3   0      120.85      127.30     19.34 o 
  10   3   0      342.82      286.73     29.61 o 
  11   3   0      254.72      198.51     26.33 o 
  12   3   0       82.64      143.03     27.49 o 
  13   3   0       12.82       11.38     19.13 o 
  14   3   0       31.90       45.43     37.36 o 
  15   3   0        0.02      -27.66     26.67 o 
  16   3   0       35.94       24.36     31.75 o 
  17   3   0       22.62       -4.95     32.32 o 
  18   3   0       28.94       70.09     42.78 o 
   0   4   0     4512.93     4541.31    102.06 o 
   1   4   0     2052.76     1771.91     45.90 o 
   2   4   0     1410.27     1493.73     51.68 o 
   3   4   0      506.85      512.38     24.70 o 
   4   4   0        7.55        9.71      6.71 o 
   5   4   0      126.78      105.22     20.24 o 
   6   4   0      116.32      104.14     16.33 o 
   7   4   0       26.77       29.22     12.91 o 
   8   4   0        7.08       15.49     13.03 o 
   9   4   0       78.29       80.97     16.84 o 
  10   4   0     2307.06     2427.78     88.50 o 
  11   4   0      232.15      280.43     30.87 o 
  12   4   0      276.63      297.89     35.67 o 
  13   4   0      578.15      648.39     80.53 o 
  14   4   0     1901.22     2130.73    150.62 o 
  15   4   0      200.14      191.68     49.07 o 
  16   4   0      110.14      164.05     45.27 o 
  17   4   0        5.52       13.05     40.04 o 
  18   4   0       12.52        1.56     52.12 o 
   1   5   0        5.61        4.69      7.57 o 
   2   5   0      668.37      432.84     80.19 o 
   3   5   0     1967.52     1799.61     50.97 o 
   4   5   0     1161.05     1158.96     42.51 o 
   5   5   0     6240.38     6482.69    125.57 o 
   6   5   0      837.49      680.71    125.27 o 
   7   5   0      340.70      318.29     26.61 o 
   8   5   0      134.31      134.22     20.01 o 
   9   5   0       15.41       17.14     12.67 o 
  10   5   0      383.91      377.50     33.25 o 
  11   5   0      301.83      269.41     29.05 o 
  12   5   0       26.84       16.22     23.94 o 
  13   5   0     1612.91     1705.99    126.65 o 
  14   5   0        3.42       20.83     32.80 o 
  15   5   0       33.28       41.06     35.21 o 
  16   5   0       12.97        8.90     39.37 o 
  17   5   0        0.22       25.85     49.98 o 
   0   6   0      204.84      262.36     29.39 o 
   1   6   0      985.67     1017.96     41.54 o 
   2   6   0      216.78      231.84     18.99 o 
   3   6   0      217.89      220.54     18.65 o 
   4   6   0     2547.00     2644.76     68.74 o 
   5   6   0      445.55      448.71     28.32 o 
   6   6   0     1123.38     1139.29     54.92 o 
   7   6   0      154.51      142.23     25.86 o 
   8   6   0      148.69      164.15     22.52 o 
   9   6   0      145.83      136.43     20.19 o 
  10   6   0       13.19       21.26     14.15 o 
  11   6   0     2016.56     2147.36     94.04 o 
  12   6   0      606.03      733.06     66.37 o 
  13   6   0      176.93      205.90     50.92 o 
  14   6   0       24.59       15.54     42.62 o 
  15   6   0        2.08      -13.82     35.55 o 
  16   6   0       25.74       17.85     46.98 o 
  17   6   0       12.23       23.43     49.78 o 
   1   7   0      364.59      473.81     31.04 o 
   2   7   0      312.54      349.02     26.52 o 
   3   7   0       10.46       11.22      8.85 o 
   4   7   0     2778.86     2673.98     72.83 o 
   5   7   0        0.53       17.77     10.61 o 
   6   7   0        6.06       27.27     11.31 o 
   7   7   0      102.46       83.22     18.25 o 
   8   7   0        0.03       11.38     12.64 o 
   9   7   0       66.11       66.79     15.67 o 
  10   7   0     1958.98     1794.58     84.60 o 
  11   7   0      793.00      864.75     70.45 o 
  12   7   0     1240.57     1135.82    126.44 o 
  13   7   0       33.07        3.68     46.01 o 
  14   7   0        8.33        3.16     38.42 o 
  15   7   0       21.90       -2.81     34.42 o 
  16   7   0        2.39       15.69     40.86 o 
  17   7   0        0.16      -11.14     33.29 o 
   0   8   0      281.74      291.72     37.43 o 
   1   8   0      161.60      192.58     21.68 o 
   2   8   0      472.26      439.70     31.34 o 
   3   8   0      773.97      750.01     53.12 o 
   4   8   0      118.94      132.40     17.83 o 
   5   8   0       35.43       40.23     14.64 o 
   6   8   0       92.62       85.06     15.22 o 
   7   8   0      485.82      469.73     34.15 o 
   8   8   0      323.37      293.16     35.47 o 
   9   8   0       35.21       34.54     24.66 o 
  10   8   0     1606.57     1599.32     95.88 o 
  11   8   0       72.02       89.24     27.32 o 
  12   8   0        1.78       -3.07     31.27 o 
  13   8   0       34.02       26.67     37.10 o 
  14   8   0        1.68       -4.22     39.82 o 
  15   8   0        5.57       40.62     40.66 o 
  16   8   0        8.13       26.96     79.24 o 
   1   9   0      104.36      100.70     18.90 o 
   2   9   0       40.75       54.12     15.30 o 
   3   9   0       64.75       76.45     17.23 o 
   4   9   0        1.59       16.98     11.67 o 
   5   9   0      103.52       96.89     20.51 o 
   6   9   0       33.53       22.56     16.38 o 
   7   9   0      443.94      439.08     48.69 o 
   8   9   0       27.83       24.75     18.67 o 
   9   9   0        0.57       14.37     20.88 o 
  10   9   0     1409.56      748.75    402.17 o 
  11   9   0      439.11      507.38     68.83 o 
  12   9   0      236.94      219.27     51.15 o 
  13   9   0       41.18      126.85     63.56 o 
  14   9   0       87.57      111.43     50.94 o 
  15   9   0       51.38       95.92     51.35 o 
  16   9   0        5.46       53.64     46.89 o 
   0  10   0      116.90      131.63     28.67 o 
   1  10   0       26.32       21.39     13.17 o 
   2  10   0      163.50      154.74     21.56 o 
   3  10   0      326.22      345.74     35.38 o 
   4  10   0       97.68       81.38     18.88 o 
   5  10   0        4.62       16.02     16.63 o 
   6  10   0       18.44       21.68     14.80 o 
   7  10   0       45.61       34.11     24.50 o 
   8  10   0      819.70      772.71     69.02 o 
   9  10   0      687.32      657.89     79.94 o 
  10  10   0        0.19       20.56     21.05 o 
  11  10   0       17.68       37.76     31.07 o 
  12  10   0        5.49      -40.02     26.81 o 
  13  10   0       12.60       21.09     38.74 o 
  14  10   0        0.25      -29.56     41.81 o 
  15  10   0        9.38        9.78     48.67 o 
   1  11   0      788.52      854.54     57.60 o 
   2  11   0      900.60      861.78     58.79 o 
   3  11   0      111.29      113.86     25.16 o 
   4  11   0      163.11      146.08     27.02 o 
   5  11   0      217.50      223.28     29.96 o 
   6  11   0      247.14      251.27     40.13 o 
   7  11   0       36.41       27.86     21.69 o 
   8  11   0       41.11       23.52     22.47 o 
   9  11   0       18.19       46.73     23.58 o 
  10  11   0       77.22      116.12     31.92 o 
  11  11   0       26.21       24.44     30.83 o 
  12  11   0       21.15       50.28     34.08 o 
  13  11   0        4.42       12.75     48.70 o 
  14  11   0       24.72       99.51     51.29 o 
   0  12   0     5685.56     6333.69    284.89 o 
   1  12   0      402.35      401.09     48.32 o 
   2  12   0      770.69      754.63     67.40 o 
   3  12   0     3032.15     3323.38    121.69 o 
   4  12   0      506.72      461.78     45.82 o 
   5  12   0      132.29       85.41     26.95 o 
   6  12   0       13.93       11.55     26.21 o 
   7  12   0       21.04       27.22     23.86 o 
   8  12   0      305.36      279.02     45.00 o 
   9  12   0      122.72       95.98     30.83 o 
  10  12   0        6.98        7.56     24.18 o 
  11  12   0       73.08       68.03     35.21 o 
  12  12   0        1.11        7.93     29.49 o 
  13  12   0        0.99        8.20     36.49 o 
  14  12   0       31.28       65.00     53.80 o 
   1  13   0        5.68       16.22     24.71 o 
   2  13   0       65.36       59.67     28.67 o 
   3  13   0     1263.21     1387.51     94.89 o 
   4  13   0      210.59      202.83     48.94 o 
   5  13   0       42.98       33.38     24.34 o 
   6  13   0       60.59       36.37     23.63 o 
   7  13   0      161.74      177.88     39.80 o 
   8  13   0       15.61        6.95     26.26 o 
   9  13   0       31.51       38.02     26.82 o 
  10  13   0       17.17       22.70     24.83 o 
  11  13   0       35.89       32.52     28.90 o 
  12  13   0        3.69        0.36     32.92 o 
  13  13   0        9.69       31.32     53.37 o 
   0  14   0      221.38      276.53     63.23 o 
   1  14   0       56.95       67.96     31.82 o 
   2  14   0      167.80      201.94     41.80 o 
   3  14   0       85.68      100.41     39.54 o 
   4  14   0       21.46       60.62     42.48 o 
   5  14   0      105.15      104.29     45.58 o 
   6  14   0        2.48       23.77     32.40 o 
   7  14   0       15.25        9.68     36.09 o 
   8  14   0      175.37      122.24     62.63 o 
   9  14   0        3.99      -11.52     24.75 o 
  10  14   0       20.69       39.82     26.15 o 
  11  14   0       13.34       40.50     35.68 o 
  12  14   0       34.22       54.24     49.75 o 
   1  15   0       85.60      108.64     39.53 o 
   2  15   0      293.57      333.32     64.52 o 
   3  15   0       12.15       10.56     33.98 o 
   4  15   0       34.99       -5.46     32.25 o 
   5  15   0        7.58       31.79     34.85 o 
   6  15   0        3.71       24.45     32.13 o 
   7  15   0       13.93       36.73     34.52 o 
   8  15   0       50.53       37.65     35.62 o 
   9  15   0        7.48       64.01     62.95 o 
  10  15   0       15.30       36.25     59.84 o 
   0  16   0      138.97      156.00     70.98 o 
   1  16   0        0.76        4.35     30.25 o 
   2  16   0       56.17       33.20     36.18 o 
   3  16   0        1.34       -9.48     31.57 o 
   4  16   0       36.96       36.93     33.94 o 
   5  16   0        1.70       -0.24     27.98 o 
   6  16   0       18.12       41.90     35.66 o 
   7  16   0       10.40        9.23     35.91 o 
   8  16   0       31.86       75.95     42.11 o 
   9  16   0        0.13        9.48     39.74 o 
   1  17   0       22.93       43.32     38.31 o 
   2  17   0        1.03      -22.30     38.38 o 
   3  17   0        4.46       52.67     40.85 o 
   4  17   0        0.82        5.61     34.31 o 
   5  17   0        0.05      -23.60     36.33 o 
   6  17   0        2.95       -7.48     33.41 o 
   7  17   0        5.02       11.40     38.06 o 
   0  18   0       15.44       85.02     70.16 o 
   1  18   0       44.01       64.92     49.47 o 
   2  18   0      162.73      188.46     63.97 o 
   3  18   0       57.77      100.97     57.80 o 
 -18   1   1       14.68       -8.67     44.36 o 
 -17   1   1       12.67       -5.16     28.67 o 
 -16   1   1       51.33       84.23     32.62 o 
 -15   1   1       20.82       40.65     26.58 o 
 -14   1   1       78.42      127.82     51.23 o 
 -13   1   1       82.84      107.68     29.36 o 
 -12   1   1       30.84       50.59     22.89 o 
 -11   1   1      298.02      282.91     32.16 o 
 -10   1   1      113.10       98.45     21.78 o 
  -9   1   1      193.29      245.10     27.76 o 
  -8   1   1     3397.08     3779.05    104.38 o 
  -7   1   1      414.39      452.81     32.70 o 
  -6   1   1      911.45      947.87     44.90 o 
  -5   1   1     3509.86     3382.92     76.74 o 
  -4   1   1      380.32      354.13     22.17 o 
  -3   1   1    11312.32    10269.90    169.68 o 
  -1   1   1     1243.18      870.19    174.54 o 
   0   1   1     1545.41     1639.12    105.04 o 
   1   1   1     2295.96     2264.94     54.87 o 
   2   1   1     1915.32     2108.54     50.98 o 
   3   1   1     4322.46     3891.41     95.53 o 
   4   1   1      738.76      720.03     34.64 o 
   5   1   1     1468.31     1432.90     58.52 o 
   6   1   1      729.89      732.35     38.55 o 
   7   1   1      548.27      512.39     35.16 o 
   8   1   1      562.80      674.00     43.11 o 
   9   1   1       57.71       87.34     19.04 o 
  10   1   1       23.15        8.63     14.61 o 
  11   1   1        4.96        4.65     16.51 o 
  12   1   1        0.03       17.32     17.89 o 
  13   1   1      177.03      188.06     35.16 o 
  14   1   1      245.47      157.99     33.33 o 
  15   1   1      210.14      169.80     45.44 o 
  16   1   1        0.21      -10.83     32.67 o 
  17   1   1       33.64       17.27     37.08 o 
  18   1   1        0.81       24.09     50.74 o 
 -18   2   1        2.31       19.46     36.77 o 
 -17   2   1       20.09      -15.00     28.49 o 
 -16   2   1       27.13       24.57     29.42 o 
 -15   2   1        0.47       18.24     27.46 o 
 -14   2   1      142.71      130.89     34.33 o 
 -13   2   1       22.49       22.47     20.58 o 
 -12   2   1       26.20       14.26     21.73 o 
 -11   2   1        0.09        4.11     14.93 o 
 -10   2   1       55.93       43.50     17.79 o 
  -9   2   1      123.04      105.78     20.29 o 
  -8   2   1     2205.31     2258.90     80.24 o 
  -7   2   1     2063.71     2018.17     99.29 o 
  -6   2   1      152.66      157.14     17.48 o 
  -5   2   1      928.83      742.58     61.56 o 
  -4   2   1      105.66      104.09     11.60 o 
  -3   2   1      721.26      558.96     23.15 o 
  -2   2   1     3178.89     3303.59     51.65 o 
  -1   2   1      342.84      178.48     34.70 o 
   0   2   1       86.04      132.58     12.43 o 
   1   2   1     4827.31     5607.75    100.38 o 
   2   2   1     6273.35     5637.65     97.47 o 
   3   2   1     2637.52     2349.52     48.29 o 
   4   2   1     1982.86     1792.80     49.40 o 
   5   2   1       18.80       34.91      9.47 o 
   6   2   1       27.52       29.88     10.80 o 
   7   2   1       31.91       45.61     12.68 o 
   8   2   1      395.37      424.75     34.21 o 
   9   2   1       14.96       28.95     14.90 o 
  10   2   1        2.56       18.98     15.01 o 
  11   2   1       24.13       24.32     20.24 o 
  12   2   1        0.69        6.35     19.47 o 
  13   2   1       78.48       91.76     25.40 o 
  14   2   1      347.31      413.32     77.13 o 
  15   2   1       94.29       88.18     33.48 o 
  16   2   1       86.59      115.90     38.86 o 
  17   2   1        7.01        8.04     37.12 o 
  18   2   1        0.13      -36.68     41.33 o 
 -18   3   1      161.34      164.73     49.94 o 
 -17   3   1        0.92       30.71     37.46 o 
 -16   3   1        1.46       -9.41     26.63 o 
 -15   3   1      116.03      159.54     45.89 o 
 -14   3   1       49.68        0.43     26.42 o 
 -13   3   1      141.94      137.29     31.70 o 
 -12   3   1      176.59      179.12     43.46 o 
 -11   3   1      143.84      194.63     27.93 o 
 -10   3   1      402.95      366.29     34.42 o 
  -9   3   1       10.68        7.33     12.16 o 
  -8   3   1       10.28       16.73     10.54 o 
  -7   3   1      365.61      332.23     25.69 o 
  -6   3   1      799.79      759.45     40.78 o 
  -5   3   1      380.79      308.66     22.15 o 
  -4   3   1      724.52      724.18     30.36 o 
  -3   3   1      619.92      561.58     25.05 o 
  -2   3   1     1472.36      590.35    243.60 o 
  -1   3   1     9322.01     8098.81     86.03 o 
   0   3   1      264.65      220.31     32.01 o 
   1   3   1     5030.70     5479.83     81.03 o 
   2   3   1        5.45        7.54      4.55 o 
   4   3   1       33.82       24.42      7.25 o 
   5   3   1      614.70      635.60     31.88 o 
   6   3   1     1117.92      983.38     84.81 o 
   7   3   1      126.65      132.46     24.80 o 
   8   3   1      452.50      404.20     32.26 o 
   9   3   1        0.07       14.08     13.00 o 
  10   3   1        0.26        2.89     13.86 o 
  11   3   1      357.19      382.42     35.98 o 
  12   3   1      922.22      867.38     59.78 o 
  13   3   1       45.06       57.60     30.12 o 
  14   3   1        2.57        7.60     31.71 o 
  15   3   1       83.22      122.72     64.07 o 
  16   3   1       88.78      110.24     41.58 o 
  17   3   1       10.78       40.96     30.28 o 
  18   3   1        2.30      -12.45     56.88 o 
 -18   4   1       78.96      108.65     49.18 o 
 -17   4   1       11.44       32.20     41.24 o 
 -16   4   1       32.37       59.99     37.49 o 
 -15   4   1       60.04      134.43     48.99 o 
 -14   4   1      296.72      333.35     59.23 o 
 -13   4   1      334.40      386.35     50.43 o 
 -12   4   1      826.46      797.78     69.82 o 
 -11   4   1      440.23      398.88     39.63 o 
 -10   4   1      546.54      522.29     38.33 o 
  -9   4   1       77.36       88.95     18.14 o 
  -8   4   1      101.95      102.38     17.85 o 
  -7   4   1       49.31       46.27     14.24 o 
  -6   4   1      880.02      908.33     42.64 o 
  -5   4   1     1100.52     1237.86     48.78 o 
  -4   4   1     2900.28     2935.11     65.82 o 
  -3   4   1      292.36      220.60     39.43 o 
  -2   4   1     1021.35      903.47     32.87 o 
  -1   4   1     3683.69     3430.08     62.82 o 
   0   4   1      767.36      576.00     33.67 o 
   1   4   1     1500.19     1399.17     40.60 o 
   2   4   1      465.52      420.56     19.39 o 
   3   4   1      787.20      716.76     28.09 o 
   4   4   1     1819.81     1714.87     46.87 o 
   5   4   1      904.05      864.00     37.78 o 
   6   4   1        3.16       10.54      8.83 o 
   7   4   1      631.11      559.36     47.13 o 
   8   4   1      874.66      664.26     67.42 o 
   9   4   1        0.02        1.70     11.82 o 
  10   4   1        2.75        9.47     13.47 o 
  11   4   1      232.19      233.49     28.02 o 
  12   4   1      591.98      646.57     55.25 o 
  13   4   1      510.24      564.07     61.87 o 
  14   4   1      120.16      130.59     41.89 o 
  15   4   1       36.94       71.29     37.80 o 
  16   4   1        0.31       -2.82     30.48 o 
  17   4   1        0.24      -13.79     39.59 o 
  18   4   1       11.04       56.08     52.53 o 
 -17   5   1        0.03       23.17     44.53 o 
 -16   5   1      158.60      188.61     47.45 o 
 -15   5   1       62.74       63.58     33.72 o 
 -14   5   1      304.82      312.08     59.46 o 
 -13   5   1       98.29      101.33     34.86 o 
 -12   5   1      378.68      357.83     48.21 o 
 -11   5   1      540.45      587.60     48.35 o 
 -10   5   1      429.68      462.91     35.66 o 
  -9   5   1      160.52      172.59     22.29 o 
  -8   5   1       18.09       23.80     11.95 o 
  -7   5   1      328.52      344.13     29.32 o 
  -6   5   1     1279.50     1346.66     55.04 o 
  -5   5   1      105.24      121.99     15.63 o 
  -4   5   1      213.25      153.36     28.08 o 
  -3   5   1      124.35      129.14     14.25 o 
  -2   5   1     1554.43     1562.35     46.89 o 
  -1   5   1       81.55       71.72     10.40 o 
   0   5   1     1059.40     1189.49     40.48 o 
   1   5   1     2015.88     1677.09    210.38 o 
   2   5   1      351.67      333.21     19.78 o 
   3   5   1    10392.55    10660.16    141.44 o 
   4   5   1       17.28       32.41      8.49 o 
   5   5   1       44.97       37.67     10.71 o 
   6   5   1      271.15      279.03     23.44 o 
   7   5   1      192.68      188.86     20.85 o 
   8   5   1        1.20        9.04     11.58 o 
   9   5   1      285.81      273.37     28.48 o 
  10   5   1       14.93       35.64     20.23 o 
  11   5   1      118.39      137.45     26.04 o 
  12   5   1     1167.74     1216.67     77.62 o 
  13   5   1      156.03      159.61     35.00 o 
  14   5   1      336.19      400.19     64.79 o 
  15   5   1       11.24       21.18     41.17 o 
  16   5   1        3.91       14.64     40.54 o 
  17   5   1       16.42       38.36     42.01 o 
 -17   6   1       10.62       29.82     38.74 o 
 -16   6   1       72.72       45.68     41.53 o 
 -15   6   1      372.19      440.81     88.39 o 
 -14   6   1      115.87      143.47     44.29 o 
 -13   6   1     1914.73     2115.22    163.10 o 
 -12   6   1     1248.06     1516.56    115.60 o 
 -11   6   1      849.00      870.51     60.27 o 
 -10   6   1       97.21       87.63     19.76 o 
  -9   6   1      974.20      997.26     53.90 o 
  -8   6   1      244.24      261.68     27.20 o 
  -7   6   1       11.33       19.98     11.24 o 
  -6   6   1      122.25      102.96     16.41 o 
  -5   6   1     1164.93      964.94    115.29 o 
  -4   6   1     2584.31     2578.63     69.82 o 
  -3   6   1     1261.21     1052.35    133.89 o 
  -2   6   1      563.29      494.54     28.77 o 
  -1   6   1       55.76       60.31     12.10 o 
   0   6   1       84.96       88.04     12.87 o 
   1   6   1     6793.49     6638.30    327.74 o 
   2   6   1     8726.41     9766.66    157.99 o 
   3   6   1     3177.36     3271.12     69.82 o 
   4   6   1    13461.39    15077.35    170.16 o 
   5   6   1       63.82       66.35     11.08 o 
   6   6   1     2530.52     2711.31     78.50 o 
   7   6   1        2.68        8.27     10.49 o 
   8   6   1     1941.57     1846.66     69.32 o 
   9   6   1      726.70      559.37     89.88 o 
  10   6   1        6.89       19.37     16.61 o 
  11   6   1     4949.52     5082.10    156.74 o 
  12   6   1      689.47      821.98     62.95 o 
  13   6   1      120.92      178.39     47.14 o 
  14   6   1      408.36      441.15     89.58 o 
  15   6   1       17.45        4.90     42.31 o 
  16   6   1        5.30        3.87     42.51 o 
  17   6   1       13.92       53.81     47.35 o 
 -17   7   1       39.73       34.49     37.48 o 
 -16   7   1       16.24       14.14     41.07 o 
 -15   7   1      218.90      262.98     73.44 o 
 -14   7   1      495.31      571.78    103.39 o 
 -13   7   1      336.28      360.43    109.78 o 
 -12   7   1     1711.23     1824.49    105.99 o 
 -11   7   1      333.74      368.56     45.33 o 
 -10   7   1        0.93        7.81     13.49 o 
  -9   7   1       98.38       96.64     17.47 o 
  -8   7   1      123.03      114.26     19.19 o 
  -7   7   1     1110.52     1130.76     99.30 o 
  -6   7   1      518.64      491.05     55.75 o 
  -5   7   1      248.68      307.77     27.56 o 
  -4   7   1      423.70      424.81     29.74 o 
  -3   7   1      119.08      135.84     17.91 o 
  -2   7   1     1443.41     1377.76     51.97 o 
  -1   7   1        6.42       13.17      9.80 o 
   0   7   1     1489.60     1463.23     51.87 o 
   1   7   1     1546.57     1629.99     53.02 o 
   2   7   1      227.71      241.08     41.64 o 
   3   7   1     3534.04     3892.41     83.09 o 
   4   7   1     1869.72     2227.17     64.90 o 
   5   7   1       46.10       70.88     13.11 o 
   6   7   1      840.52      864.97     43.05 o 
   7   7   1      153.31      182.01     22.29 o 
   8   7   1      367.18      352.03     33.14 o 
   9   7   1      235.13      224.50     28.69 o 
  10   7   1      788.73      571.47    192.44 o 
  11   7   1      351.69      377.89     48.57 o 
  12   7   1      632.35      701.72     81.10 o 
  13   7   1       33.35       51.09     33.39 o 
  14   7   1       58.19       32.86     36.29 o 
  15   7   1        2.79       -9.65     33.96 o 
  16   7   1       40.79       99.27     48.08 o 
  17   7   1       11.21       84.62     72.64 o 
 -16   8   1       23.69       97.50     42.64 o 
 -15   8   1       80.89      119.24     48.19 o 
 -14   8   1      141.24      159.16     56.69 o 
 -13   8   1     1628.88     1763.05    177.40 o 
 -12   8   1       17.14       27.30     29.71 o 
 -11   8   1       39.20       53.86     29.51 o 
 -10   8   1       41.66       35.13     22.00 o 
  -9   8   1       15.65       22.76     15.38 o 
  -8   8   1       63.05       80.17     18.68 o 
  -7   8   1      613.38      564.18     63.30 o 
  -6   8   1      459.07      485.40     34.93 o 
  -5   8   1      310.66      296.95     26.87 o 
  -4   8   1     2176.98     1662.47    330.28 o 
  -3   8   1      105.51      139.85     17.96 o 
  -2   8   1      599.92      630.02     38.55 o 
  -1   8   1      434.67      496.34     33.42 o 
   0   8   1      263.83      267.27     24.39 o 
   1   8   1      167.89      182.50     27.08 o 
   2   8   1      360.46      332.84     36.82 o 
   3   8   1       56.66       52.81     14.34 o 
   4   8   1      185.37      235.25     20.85 o 
   5   8   1     1064.55     1030.36     47.08 o 
   6   8   1        5.73       22.43     14.72 o 
   7   8   1      733.31      708.57     60.77 o 
   8   8   1       11.81       10.97     17.67 o 
   9   8   1       72.01       69.41     24.50 o 
  10   8   1      494.14      587.58     62.42 o 
  11   8   1      366.61      281.10    153.67 o 
  12   8   1      123.84       89.86     34.99 o 
  13   8   1       30.54       29.28     31.44 o 
  14   8   1        1.88       17.11     38.76 o 
  15   8   1        7.74       -9.22     41.64 o 
  16   8   1       26.22       56.52     42.91 o 
 -16   9   1        4.62       28.73     39.57 o 
 -15   9   1        2.53      -41.04     36.33 o 
 -14   9   1       52.22       27.39     40.44 o 
 -13   9   1       83.17      137.53     61.11 o 
 -12   9   1      367.28      356.41     61.42 o 
 -11   9   1      225.95      256.94     50.31 o 
 -10   9   1        3.44       13.32     18.57 o 
  -9   9   1      216.49      215.63     38.27 o 
  -8   9   1      187.73      152.89     48.49 o 
  -7   9   1      618.44      581.05     47.41 o 
  -6   9   1       17.29       18.56     13.40 o 
  -5   9   1        7.75        5.94     12.32 o 
  -4   9   1      390.67      403.46     32.23 o 
  -3   9   1      285.44      262.13     24.60 o 
  -2   9   1      176.50      171.01     24.82 o 
  -1   9   1      159.44      171.05     21.69 o 
   0   9   1      163.02      150.91     20.44 o 
   1   9   1      312.71      338.06     32.98 o 
   2   9   1      341.41      364.80     29.17 o 
   3   9   1       17.33       32.26     16.84 o 
   4   9   1       33.74       39.32     17.89 o 
   5   9   1        5.07       15.23     14.90 o 
   6   9   1       22.44       33.74     20.61 o 
   7   9   1      182.01      176.77     35.62 o 
   8   9   1      473.66      475.20     53.66 o 
   9   9   1      328.15      295.04     42.66 o 
  10   9   1        2.04       24.10     19.59 o 
  11   9   1      129.79      104.74     30.74 o 
  12   9   1      109.97       57.02     35.58 o 
  13   9   1       20.02        6.59     30.08 o 
  14   9   1       36.87      120.12     48.61 o 
  15   9   1        8.17        7.46     38.55 o 
  16   9   1        1.04       38.25     38.73 o 
 -15  10   1        0.86        6.97     39.08 o 
 -14  10   1        3.21       35.11     40.82 o 
 -13  10   1      135.62      159.63     57.49 o 
 -12  10   1        0.68       26.73     30.37 o 
 -11  10   1       67.06       74.57     35.14 o 
 -10  10   1        0.14       -0.19     21.59 o 
  -9  10   1       34.48       51.42     23.11 o 
  -8  10   1      100.20       83.80     28.31 o 
  -7  10   1      120.19      140.56     25.30 o 
  -6  10   1        7.06       15.37     17.50 o 
  -5  10   1       25.08        6.38     16.09 o 
  -4  10   1      187.99      239.39     25.86 o 
  -3  10   1        0.30        2.80     14.04 o 
  -2  10   1      185.37      177.54     24.18 o 
  -1  10   1       63.39       68.85     16.98 o 
   0  10   1      483.37      503.66     35.55 o 
   1  10   1       70.82       64.02     18.54 o 
   2  10   1        1.04       15.72     16.10 o 
   3  10   1        2.67        3.98     14.82 o 
   4  10   1        1.05       20.06     17.76 o 
   5  10   1       32.98       28.38     20.62 o 
   6  10   1       46.54       22.22     20.89 o 
   7  10   1       44.56       57.94     23.81 o 
   8  10   1       63.98       74.94     25.97 o 
   9  10   1        7.74        2.36     22.99 o 
  10  10   1        3.16      -13.79     21.46 o 
  11  10   1       30.10       43.54     26.55 o 
  12  10   1       31.40       17.50     28.33 o 
  13  10   1        2.81       32.46     33.06 o 
  14  10   1       84.80      125.55     49.94 o 
  15  10   1       46.13       42.04     49.78 o 
 -14  11   1        0.01       26.37     43.82 o 
 -13  11   1        7.52       -8.77     36.65 o 
 -12  11   1        8.75       20.75     33.63 o 
 -11  11   1      355.88      335.26     59.74 o 
 -10  11   1      308.46      326.78     60.20 o 
  -9  11   1       30.58       25.56     22.74 o 
  -8  11   1       31.73        6.45     21.23 o 
  -7  11   1       42.30       62.43     25.69 o 
  -6  11   1        7.38       25.19     16.57 o 
  -5  11   1       12.87       11.66     18.71 o 
  -4  11   1      953.73      938.60     62.58 o 
  -3  11   1      150.25      147.71     26.51 o 
  -2  11   1      119.23      104.91     22.83 o 
  -1  11   1      668.47      722.78     52.43 o 
   0  11   1      152.44      141.06     24.82 o 
   1  11   1      817.57      882.32     59.82 o 
   2  11   1     1055.41     1015.72     64.52 o 
   3  11   1       22.54       35.12     19.59 o 
   4  11   1      138.36       93.59     36.69 o 
   5  11   1        1.28       -1.16     20.68 o 
   6  11   1       16.99       45.20     23.29 o 
   7  11   1       12.97       28.76     21.46 o 
   8  11   1      122.45      140.42     34.77 o 
   9  11   1       45.26       38.53     26.12 o 
  10  11   1      357.82      350.12     49.61 o 
  11  11   1       55.05       34.96     25.64 o 
  12  11   1       44.15       37.95     31.49 o 
  13  11   1        0.85      292.89    363.78 o 
  14  11   1       34.48      109.41     44.70 o 
 -14  12   1       55.87       94.80     54.13 o 
 -13  12   1       56.65       76.91     52.81 o 
 -12  12   1       36.19       79.99     39.60 o 
 -11  12   1       19.76      -10.75     29.29 o 
 -10  12   1      220.54      237.52     51.12 o 
  -9  12   1       13.94        1.16     23.98 o 
  -8  12   1      106.32      116.62     33.05 o 
  -7  12   1     1179.38     1154.54     99.91 o 
  -6  12   1       24.23       20.77     20.94 o 
  -5  12   1      219.69      212.58     32.89 o 
  -4  12   1      794.02      769.04     58.46 o 
  -3  12   1     1892.91     1911.64    125.15 o 
  -2  12   1      489.72      505.54     56.04 o 
  -1  12   1     2276.86     2315.66    118.64 o 
   0  12   1     3423.11     3651.61    145.58 o 
   1  12   1      718.78      742.22     56.83 o 
   2  12   1       10.00       12.96     17.57 o 
   3  12   1       18.86       36.12     20.09 o 
   4  12   1        6.91       29.03     23.00 o 
   5  12   1      108.46       93.93     29.14 o 
   6  12   1       34.45       24.47     23.42 o 
   7  12   1       82.40      102.09     37.45 o 
   8  12   1      173.91      128.06     39.08 o 
   9  12   1       24.01       15.32     27.22 o 
  10  12   1        8.02       54.29     30.46 o 
  11  12   1        4.35       16.62     25.41 o 
  12  12   1       24.75       21.47     33.54 o 
  13  12   1      128.61      170.10     48.04 o 
 -13  13   1       14.54       27.57     55.38 o 
 -12  13   1        5.64       43.02     43.99 o 
 -11  13   1       77.99       49.94     38.54 o 
 -10  13   1       17.47       -2.74     32.34 o 
  -9  13   1       39.84       43.55     26.17 o 
  -8  13   1      220.01      202.44     37.50 o 
  -7  13   1        8.16       16.60     25.77 o 
  -6  13   1       12.66       34.23     34.57 o 
  -5  13   1      247.44      190.89     54.78 o 
  -4  13   1       42.56       14.38     28.69 o 
  -3  13   1     1593.36     1821.52    116.52 o 
  -2  13   1       17.27        5.99     25.46 o 
  -1  13   1       86.52       51.84     25.62 o 
   0  13   1      266.37      253.75     43.83 o 
   1  13   1      679.81      810.06     75.05 o 
   2  13   1      206.35      207.22     39.51 o 
   3  13   1      356.94      340.24     63.07 o 
   4  13   1       94.40       47.92     23.42 o 
   5  13   1      393.09      166.13    113.24 o 
   6  13   1      533.28      498.26     60.15 o 
   7  13   1      230.64      234.13     45.76 o 
   8  13   1       22.51       35.32     27.29 o 
   9  13   1        1.10       27.44     28.89 o 
  10  13   1       19.46       38.79     32.01 o 
  11  13   1        0.92       25.14     34.08 o 
  12  13   1       52.07       89.09     46.95 o 
  13  13   1        6.87        4.27     33.99 o 
 -12  14   1        0.11       27.89     44.36 o 
 -11  14   1       72.92      115.38     42.92 o 
 -10  14   1        1.30        9.26     47.70 o 
  -9  14   1        3.21       -9.44     28.38 o 
  -8  14   1       29.51       43.00     39.05 o 
  -7  14   1       17.96       14.46     29.50 o 
  -6  14   1      313.98      306.43     64.71 o 
  -5  14   1       62.14       58.91     32.82 o 
  -4  14   1      172.06      215.41     50.39 o 
  -3  14   1       38.95       51.94     30.38 o 
  -2  14   1       42.58       51.60     29.60 o 
  -1  14   1       62.92      103.16     33.82 o 
   0  14   1        9.50       32.15     31.23 o 
   1  14   1      303.58      341.20     51.24 o 
   2  14   1       34.76        5.15     33.96 o 
   3  14   1       16.05       48.16     35.82 o 
   4  14   1      194.38      178.78     46.89 o 
   5  14   1        1.00       -7.18     28.80 o 
   6  14   1        5.38        7.18     30.72 o 
   7  14   1        8.13       34.82     34.36 o 
   8  14   1       42.49       44.64     26.84 o 
   9  14   1        1.01      -11.65     23.05 o 
  10  14   1       16.67        2.82     26.66 o 
  11  14   1        6.51       -7.33     42.39 o 
 -10  15   1        0.63       24.53     63.98 o 
  -9  15   1       25.94        9.29     44.99 o 
  -8  15   1       13.26       46.30     35.58 o 
  -7  15   1        0.65       18.23     34.04 o 
  -6  15   1        2.77       38.44     30.42 o 
  -5  15   1      114.46      163.55     44.58 o 
  -4  15   1        0.01       21.41     30.53 o 
  -3  15   1        2.70        6.41     34.97 o 
  -2  15   1       26.46       40.83     40.26 o 
  -1  15   1       28.32        1.91     30.29 o 
   0  15   1       12.60       15.62     36.26 o 
   1  15   1       28.60       37.20     36.76 o 
   2  15   1        8.82       45.19     33.35 o 
   3  15   1        1.32       50.87     37.87 o 
   4  15   1       91.27      137.32     44.68 o 
   5  15   1       61.66       42.65     34.01 o 
   6  15   1       31.50       -6.89     33.30 o 
   7  15   1       37.88       28.09     32.84 o 
   8  15   1       21.08       48.16     41.51 o 
   9  15   1       21.08       50.73     41.43 o 
  10  15   1        0.02      -21.21     38.46 o 
  -9  16   1        1.97        5.43     57.63 o 
  -8  16   1        0.21       15.85     34.91 o 
  -7  16   1        9.87      -24.36     29.15 o 
  -6  16   1       11.70       43.89     31.99 o 
  -5  16   1       13.43       -1.35     32.26 o 
  -4  16   1        3.30        6.04     32.54 o 
  -3  16   1       11.61        8.29     29.47 o 
  -2  16   1        8.34       10.27     33.64 o 
  -1  16   1       15.25       25.07     39.32 o 
   0  16   1      166.05      206.84     48.93 o 
   1  16   1        4.07        0.24     31.48 o 
   2  16   1        1.94        0.81     30.53 o 
   3  16   1       53.12      103.69     42.27 o 
   4  16   1       39.59       49.41     36.91 o 
   5  16   1        0.90       -2.07     36.23 o 
   6  16   1        5.13       -1.92     36.03 o 
   7  16   1        0.38       59.05     38.25 o 
   8  16   1       18.55        6.55     34.10 o 
   9  16   1        8.86      -29.18     37.58 o 
  -7  17   1        0.11       22.53     39.02 o 
  -6  17   1        6.53        3.61     36.48 o 
  -5  17   1        5.65        4.01     34.21 o 
  -4  17   1       64.18      105.07     46.18 o 
  -3  17   1       25.10       65.85     42.74 o 
  -2  17   1        5.55       75.46     94.92 o 
  -1  17   1       21.75       -3.29     38.28 o 
   0  17   1       91.08       91.18     55.10 o 
   1  17   1       38.94       49.45     37.31 o 
   2  17   1       30.57       60.00     38.84 o 
   3  17   1      256.19      324.27    111.89 o 
   4  17   1        0.03      -14.63     32.53 o 
   5  17   1       31.82       30.68     42.14 o 
   6  17   1       89.15       97.27     44.59 o 
  -3  18   1       20.22       44.23     48.19 o 
  -2  18   1       81.18      147.41     56.22 o 
  -1  18   1        5.76        9.03     45.19 o 
   0  18   1        2.52       18.11     42.12 o 
   1  18   1       75.58       75.45     46.33 o 
   2  18   1        3.82        9.49     34.55 o 
   3  18   1        2.31       19.50     40.38 o 
 -18   0   2       54.69       62.73     69.33 o 
 -17   0   2      482.89      533.27     92.75 o 
 -16   0   2      326.33      328.95     75.38 o 
 -15   0   2      107.93      125.35     57.35 o 
 -14   0   2      106.77      115.53     45.83 o 
 -13   0   2       16.62       17.56     33.02 o 
 -12   0   2       76.40       41.14     42.10 o 
 -11   0   2      256.28      271.03     56.32 o 
 -10   0   2     2824.02     2544.22    156.89 o 
  -9   0   2      235.59      291.88     51.82 o 
  -8   0   2     3717.97     4172.40    184.15 o 
  -7   0   2     5597.24     5744.77    134.86 o 
  -6   0   2      760.96      604.60     39.12 o 
  -5   0   2     1238.14     1209.00     63.67 o 
  -4   0   2     6953.87     6681.90    103.20 o 
  -3   0   2    34754.59    36329.60    408.51 o 
  -2   0   2      832.29     1040.49     86.25 o 
   0   0   2      410.69      129.59    167.31 o 
   1   0   2     4555.46     5061.99    103.94 o 
   2   0   2     1175.84      913.64     37.81 o 
   3   0   2     3316.28     3630.48     82.71 o 
   4   0   2      140.17      144.59     18.82 o 
   5   0   2    12108.97    11983.80    192.33 o 
   6   0   2    12447.72    14652.35    301.69 o 
   7   0   2      503.95      675.51     53.65 o 
   8   0   2     4816.30     5335.20    218.14 o 
   9   0   2       56.47       57.30     20.10 o 
  10   0   2      119.29       90.52     29.26 o 
  11   0   2        8.47        0.70     25.97 o 
  12   0   2      551.62      511.95     77.27 o 
  13   0   2      380.02      386.80     69.39 o 
  14   0   2       23.81       27.51     31.45 o 
  15   0   2      958.69      940.96    175.81 o 
  16   0   2       34.91       20.64     53.65 o 
  17   0   2        0.56      -42.10     46.22 o 
  18   0   2        3.63       10.73     84.19 o 
 -18   1   2        0.06        5.07     34.32 o 
 -17   1   2       43.14       72.00     38.05 o 
 -16   1   2       74.13       87.26     31.84 o 
 -15   1   2       37.50       30.61     26.64 o 
 -14   1   2       27.44       18.37     25.44 o 
 -13   1   2       10.28       17.38     21.54 o 
 -12   1   2      176.15      171.15     35.12 o 
 -11   1   2       17.79       34.19     20.95 o 
 -10   1   2     1373.78     1596.07     90.93 o 
  -9   1   2     2716.40     2871.64     94.57 o 
  -8   1   2       48.86       57.84     13.07 o 
  -7   1   2      442.15      395.62     29.11 o 
  -6   1   2      825.11      799.66     40.30 o 
  -5   1   2       24.67       24.99      7.11 o 
  -4   1   2     3102.98     3118.90    105.65 o 
  -3   1   2     2467.13     2201.62     42.92 o 
  -2   1   2     2594.83     2880.07     43.14 o 
  -1   1   2      478.12      550.95    109.45 o 
   0   1   2     2695.83     1987.90    314.65 o 
   1   1   2       18.37       27.80      4.86 o 
   2   1   2     3344.47     3122.89    181.64 o 
   3   1   2       40.34       66.53     14.46 o 
   4   1   2      569.71      581.56     94.04 o 
   5   1   2     1106.17      870.77    133.97 o 
   6   1   2     3022.64     2815.47    270.24 o 
   7   1   2     7371.73     8050.05    293.47 o 
   8   1   2     2052.61     2157.24     77.01 o 
   9   1   2      166.23      232.44     26.72 o 
  10   1   2       36.72       21.74     16.00 o 
  11   1   2       23.95       23.34     19.15 o 
  12   1   2       53.05       55.59     20.83 o 
  13   1   2       26.38       19.12     22.09 o 
  14   1   2      273.00      379.75     61.73 o 
  15   1   2        0.22      -13.24     28.37 o 
  16   1   2        7.18        7.65     40.56 o 
  17   1   2        2.50        8.02     34.28 o 
  18   1   2       38.56        2.45     51.01 o 
 -18   2   2       36.49      119.30     44.10 o 
 -17   2   2       20.75       47.64     35.89 o 
 -16   2   2        3.87       28.82     28.34 o 
 -15   2   2        8.83       51.12     27.61 o 
 -14   2   2       86.52       84.23     35.98 o 
 -13   2   2       99.32       80.55     28.63 o 
 -12   2   2      214.83      255.67     41.98 o 
 -11   2   2      498.80      449.68     50.42 o 
 -10   2   2       57.86       44.40     16.65 o 
  -9   2   2       47.29       50.56     12.81 o 
  -8   2   2      501.75      573.57     35.79 o 
  -7   2   2     1287.83     1295.56     49.68 o 
  -6   2   2      428.88      461.94     26.76 o 
  -5   2   2      808.69      667.46     30.03 o 
  -4   2   2     7721.02     7097.76     91.28 o 
  -3   2   2     6006.70     5821.47     75.31 o 
  -2   2   2     3559.25     3493.88     96.65 o 
  -1   2   2     2735.65     2843.85     48.66 o 
   0   2   2     1461.35     1526.85     52.27 o 
   1   2   2     2722.47     2879.18     42.20 o 
   2   2   2      887.04      926.52     30.25 o 
   3   2   2     2178.39     2027.01     43.24 o 
   4   2   2     2500.59     2461.80     56.80 o 
   5   2   2     1373.08     1422.59     49.11 o 
   6   2   2     1391.02     1495.16     55.96 o 
   7   2   2        1.43       10.76     11.12 o 
   8   2   2      106.78      103.61     19.25 o 
   9   2   2      853.41      874.67     56.43 o 
  10   2   2       89.00       83.17     19.48 o 
  11   2   2      134.00      113.38     23.74 o 
  12   2   2        1.04       -5.56     15.97 o 
  13   2   2        1.57       -0.19     23.20 o 
  14   2   2        2.12        3.30     26.51 o 
  15   2   2        1.31       29.14     31.36 o 
  16   2   2       96.30       52.71     38.15 o 
  17   2   2      113.23       89.32     44.76 o 
  18   2   2       13.83        6.48     35.00 o 
 -18   3   2       10.85       36.46     40.13 o 
 -17   3   2        7.09       56.92     33.97 o 
 -16   3   2       46.24       86.70     37.40 o 
 -15   3   2       21.33       29.16     24.01 o 
 -14   3   2      371.31      317.21     48.35 o 
 -13   3   2      116.57      170.53     35.75 o 
 -12   3   2      224.37      198.93     38.85 o 
 -11   3   2       29.34        3.65     18.83 o 
 -10   3   2      162.87      162.51     23.72 o 
  -9   3   2      696.42      659.94     40.15 o 
  -8   3   2      336.29      342.31     27.02 o 
  -7   3   2      335.16      424.33     29.28 o 
  -6   3   2        0.12       21.42      8.47 o 
  -5   3   2       85.29       85.90     12.47 o 
  -4   3   2       46.91       52.48      9.32 o 
  -3   3   2      278.03      256.14     17.33 o 
  -2   3   2       10.06       10.46      5.64 o 
  -1   3   2     4529.91     3937.32    267.58 o 
   0   3   2      112.93      119.13      9.68 o 
   1   3   2     2047.96     1897.37     47.59 o 
   2   3   2      622.00      664.67     19.23 o 
   3   3   2     1291.57     1209.21     33.67 o 
   4   3   2        0.26        6.63      6.64 o 
   5   3   2       20.60       34.94      9.47 o 
   6   3   2      461.81      462.28     29.97 o 
   7   3   2      630.67      631.05     39.19 o 
   8   3   2      182.99      220.68     25.26 o 
   9   3   2      205.91      190.80     24.72 o 
  10   3   2       52.02       52.46     17.23 o 
  11   3   2      187.42      215.50     28.48 o 
  12   3   2       50.87       74.88     27.24 o 
  13   3   2      102.89      150.04     34.89 o 
  14   3   2      179.25      189.36     52.25 o 
  15   3   2       12.07       48.05     36.75 o 
  16   3   2        1.61       21.17     40.77 o 
  17   3   2        8.97       73.10     50.06 o 
  18   3   2        2.92      -15.68     71.81 o 
 -18   4   2       32.30       43.26     40.05 o 
 -17   4   2      314.42      361.39     65.65 o 
 -16   4   2        1.19       19.08     32.01 o 
 -15   4   2      169.06      223.09     51.34 o 
 -14   4   2      323.01      190.60    127.85 o 
 -13   4   2        3.27        5.86     20.35 o 
 -12   4   2      381.76      282.60     65.20 o 
 -11   4   2      989.41      796.81    104.40 o 
 -10   4   2        1.31       22.77     15.19 o 
  -9   4   2       41.32       25.56     13.08 o 
  -8   4   2       13.00       17.94     11.45 o 
  -7   4   2       49.42       43.79     12.29 o 
  -6   4   2        2.11       14.61      9.71 o 
  -5   4   2     3044.82     2994.23     71.66 o 
  -4   4   2      524.66      555.19     29.15 o 
  -3   4   2      464.06      299.44     39.00 o 
  -2   4   2      127.17      108.87     14.70 o 
  -1   4   2      188.99      187.69     14.76 o 
   0   4   2      377.32      337.83     17.78 o 
   1   4   2      432.47      332.82     23.16 o 
   2   4   2       14.92        9.32      6.82 o 
   3   4   2      977.64      859.93     27.06 o 
   4   4   2       44.63       49.29      8.46 o 
   5   4   2      734.68      760.58     34.72 o 
   6   4   2       21.65       31.10     10.53 o 
   7   4   2      156.53      174.69     20.16 o 
   8   4   2       13.41       14.52     11.09 o 
   9   4   2     1904.03     1822.36     71.62 o 
  10   4   2      292.19      328.64     35.32 o 
  11   4   2     1094.87      883.86    182.95 o 
  12   4   2     1737.32     1968.45     99.17 o 
  13   4   2      108.32      129.99     29.17 o 
  14   4   2      188.22      231.87     43.60 o 
  15   4   2       60.06      150.43     43.42 o 
  16   4   2        9.67       25.20     37.68 o 
  17   4   2        6.11      -43.36     32.44 o 
 -17   5   2        5.18      -10.96     36.28 o 
 -16   5   2      100.64       79.97     41.46 o 
 -15   5   2      133.99      106.40     50.76 o 
 -14   5   2       18.81       28.06     52.41 o 
 -13   5   2        0.23      -28.20     20.95 o 
 -12   5   2       67.66       66.37     27.71 o 
 -11   5   2       12.26       -5.51     14.30 o 
 -10   5   2       89.73      115.51     21.08 o 
  -9   5   2      292.54      308.81     36.71 o 
  -8   5   2      144.05      122.29     18.25 o 
  -7   5   2      221.52      225.44     31.53 o 
  -6   5   2      611.43      587.16     37.61 o 
  -5   5   2     4144.03     4291.82     90.91 o 
  -4   5   2      137.06      152.58     16.72 o 
  -3   5   2      802.96      717.68    146.61 o 
  -2   5   2       92.77      119.98     14.39 o 
  -1   5   2       80.34       68.98     10.67 o 
   0   5   2      621.81      564.10     25.22 o 
   1   5   2     1064.12     1026.19     41.62 o 
   2   5   2     2922.59     2750.23     73.01 o 
   3   5   2     6282.12     6409.66    123.29 o 
   4   5   2     1122.63     1131.46     37.59 o 
   5   5   2        1.60        2.61      7.75 o 
   6   5   2      226.62      195.28     19.16 o 
   7   5   2     1459.23     1344.81     53.79 o 
   8   5   2      148.69      139.22     19.48 o 
   9   5   2      100.29      141.64     23.17 o 
  10   5   2       13.45       23.05     17.59 o 
  11   5   2        9.98       17.35     18.11 o 
  12   5   2       54.74       71.52     23.74 o 
  13   5   2      458.25      418.90     52.60 o 
  14   5   2      301.29      253.87     54.10 o 
  15   5   2       67.82       49.86     49.47 o 
  16   5   2        8.33       22.56     48.06 o 
  17   5   2        3.48       14.28     42.87 o 
 -17   6   2       33.61       31.85     42.01 o 
 -16   6   2        6.25       54.25     41.43 o 
 -15   6   2       31.16       38.28     31.41 o 
 -14   6   2      346.58      415.29     68.07 o 
 -13   6   2      313.25      375.67     63.61 o 
 -12   6   2        3.70        3.82     22.13 o 
 -11   6   2       48.56       57.53     19.24 o 
 -10   6   2      340.19      333.98     35.07 o 
  -9   6   2        1.73        3.97     12.48 o 
  -8   6   2      246.87      231.86     24.10 o 
  -7   6   2       32.24       37.03     13.47 o 
  -6   6   2       25.15       36.54     12.77 o 
  -5   6   2     3860.36     3888.85     92.28 o 
  -4   6   2       66.72       65.13     14.78 o 
  -3   6   2      498.36      586.96     34.60 o 
  -2   6   2      414.20      398.42     25.99 o 
  -1   6   2       44.94       58.50     11.29 o 
   0   6   2       42.03       30.44      9.03 o 
   1   6   2     1967.22     2040.55     48.85 o 
   2   6   2     1734.88     1690.83     44.15 o 
   3   6   2    10851.34    11777.31    127.71 o 
   4   6   2      280.69      284.60     19.50 o 
   5   6   2      121.71      128.49     13.11 o 
   6   6   2      648.75      632.10     35.08 o 
   7   6   2        1.68        6.44     11.09 o 
   8   6   2      174.13      175.97     23.87 o 
   9   6   2       29.06       13.07     14.88 o 
  10   6   2       37.13       41.95     17.99 o 
  11   6   2      152.08      149.06     34.43 o 
  12   6   2      502.01      266.83    122.88 o 
  13   6   2      143.97      173.76     45.26 o 
  14   6   2       96.43      123.06     40.06 o 
  15   6   2       18.31       98.81     46.20 o 
  16   6   2       22.97       46.35     46.52 o 
  17   6   2       26.43       52.70     55.12 o 
 -17   7   2       26.91       63.08     43.03 o 
 -16   7   2      104.57       95.62     43.82 o 
 -15   7   2       49.92       37.47     39.64 o 
 -14   7   2        4.44        2.58     39.44 o 
 -13   7   2       30.90       25.51     43.99 o 
 -12   7   2      174.54      200.56     45.82 o 
 -11   7   2       54.05       57.99     22.37 o 
 -10   7   2       45.57       47.20     18.69 o 
  -9   7   2       21.16       17.75     12.54 o 
  -8   7   2        8.01       12.75     12.18 o 
  -7   7   2       69.55       90.61     16.35 o 
  -6   7   2      345.97      466.02     33.75 o 
  -5   7   2      221.79      205.38     41.57 o 
  -4   7   2     2776.05     2821.93    146.61 o 
  -3   7   2      553.99      509.05     32.41 o 
  -2   7   2     1117.44     1121.05     54.65 o 
  -1   7   2      102.08       94.75     14.56 o 
   0   7   2       13.63       31.58      9.69 o 
   1   7   2     1660.46     1677.72     50.33 o 
   2   7   2      740.26      733.97     32.37 o 
   3   7   2      984.74     1132.11     42.49 o 
   4   7   2       25.87       33.63      9.65 o 
   5   7   2       12.90       12.84      7.64 o 
   6   7   2      312.71      328.56     25.44 o 
   7   7   2       62.37       66.43     14.78 o 
   8   7   2      287.41      274.78     38.62 o 
   9   7   2      101.50      114.64     29.46 o 
  10   7   2     1182.58     1301.03    101.20 o 
  11   7   2      189.55      166.70     38.18 o 
  12   7   2      237.41      199.43     51.20 o 
  13   7   2       53.55      178.37    198.07 o 
  14   7   2        0.93       16.95     35.21 o 
  15   7   2       33.38       50.97     43.12 o 
  16   7   2       35.16       42.65     46.98 o 
 -16   8   2       18.33       27.73     36.72 o 
 -15   8   2        7.29       52.19    176.22 o 
 -14   8   2      189.73      233.87     66.15 o 
 -13   8   2       45.13       39.64     41.38 o 
 -12   8   2       42.11       85.56     46.27 o 
 -11   8   2      308.42      301.65     43.31 o 
 -10   8   2      506.93      476.30     45.61 o 
  -9   8   2       10.13        6.50     14.58 o 
  -8   8   2      113.86      147.14     21.38 o 
  -7   8   2       73.04       90.79     18.04 o 
  -6   8   2      168.19      127.60     20.59 o 
  -5   8   2      150.02      149.93     19.65 o 
  -4   8   2      905.52      864.25     45.97 o 
  -3   8   2     2082.88     2302.52     74.34 o 
  -2   8   2      881.41      932.85     44.86 o 
  -1   8   2      138.97      129.03     17.60 o 
   0   8   2      214.17      206.33     20.07 o 
   1   8   2      593.32      555.46     67.01 o 
   2   8   2      100.03      123.30     15.52 o 
   3   8   2       35.05       52.54     12.25 o 
   4   8   2      767.08      824.94     49.19 o 
   5   8   2      108.86      160.52     21.11 o 
   6   8   2       18.18       12.71     18.32 o 
   7   8   2      133.13       86.67     25.69 o 
   8   8   2       29.86       55.79     22.10 o 
   9   8   2      530.11      480.72     53.56 o 
  10   8   2       24.19       25.12     20.81 o 
  11   8   2      349.21      407.57     54.46 o 
  12   8   2        6.70       35.69     27.35 o 
  13   8   2        1.35       -9.28     29.74 o 
  14   8   2       65.98       83.82     36.30 o 
  15   8   2        9.54       18.97     37.48 o 
  16   8   2        7.37       47.99     46.99 o 
 -16   9   2        2.08       46.07     46.08 o 
 -15   9   2      307.89      264.47     73.87 o 
 -14   9   2      166.26      171.33     57.12 o 
 -13   9   2       14.37       -3.30     37.64 o 
 -12   9   2      225.20      189.07     61.79 o 
 -11   9   2       11.11       18.36     30.69 o 
 -10   9   2       89.83       62.00     47.45 o 
  -9   9   2       59.88       78.17     22.54 o 
  -8   9   2      131.95      131.52     20.50 o 
  -7   9   2       23.49       38.04     14.52 o 
  -6   9   2      255.71      263.29     27.01 o 
  -5   9   2        2.48       27.38     14.52 o 
  -4   9   2       57.41       61.53     16.47 o 
  -3   9   2      155.51      181.72     22.15 o 
  -2   9   2     2028.79     1898.06     69.43 o 
  -1   9   2     2948.66     3071.64     88.28 o 
   0   9   2        4.34        7.59     10.95 o 
   1   9   2      714.08      727.78     37.42 o 
   2   9   2      312.82      239.17     29.21 o 
   3   9   2       33.10       52.52     18.71 o 
   4   9   2      350.00      412.75     36.55 o 
   5   9   2       11.66       24.83     20.05 o 
   6   9   2       54.28       49.74     21.37 o 
   7   9   2       41.40      127.00     79.91 o 
   8   9   2      229.38      222.17     37.82 o 
   9   9   2        0.34       21.86     21.16 o 
  10   9   2      297.74      249.59     41.84 o 
  11   9   2       18.52       31.97     24.93 o 
  12   9   2      190.86      239.52     44.59 o 
  13   9   2      221.05      320.36     60.26 o 
  14   9   2        2.68       -7.93     31.44 o 
  15   9   2      117.71      148.83     51.82 o 
 -15  10   2       18.69      198.79     69.19 o 
 -14  10   2       20.18        3.91     39.24 o 
 -13  10   2       10.60       24.43     38.64 o 
 -12  10   2       15.54       36.99     44.28 o 
 -11  10   2      347.72      353.97     62.59 o 
 -10  10   2        9.22       44.00     31.44 o 
  -9  10   2       64.37       44.89     21.53 o 
  -8  10   2      279.77      267.17     50.21 o 
  -7  10   2      551.35      536.53     47.47 o 
  -6  10   2      129.96      112.23     23.21 o 
  -5  10   2        0.45        2.02     14.56 o 
  -4  10   2      393.80      375.46     33.02 o 
  -3  10   2       23.26       36.69     14.99 o 
  -2  10   2      527.46      473.34     36.90 o 
  -1  10   2      414.72      463.55     36.10 o 
   0  10   2       25.08       25.80     16.07 o 
   1  10   2      702.73      619.74     47.96 o 
   2  10   2      119.37       82.55     20.89 o 
   3  10   2      189.68      179.34     26.24 o 
   4  10   2      136.15      155.20     33.65 o 
   5  10   2      152.00      168.53     33.08 o 
   6  10   2        0.55        0.71     20.16 o 
   7  10   2      134.33      191.47     36.25 o 
   8  10   2      119.15      122.31     30.63 o 
   9  10   2       36.23       -0.35     19.91 o 
  10  10   2        5.12      -14.99     20.83 o 
  11  10   2        2.12       13.87     26.38 o 
  12  10   2        3.57        2.10     25.48 o 
  13  10   2        5.15      -18.75     21.94 o 
  14  10   2       19.72       58.16     32.84 o 
  15  10   2        1.08        1.73     35.42 o 
 -14  11   2        0.02       39.15     41.60 o 
 -13  11   2       63.97       65.04     54.51 o 
 -12  11   2        0.98       72.49     51.01 o 
 -11  11   2       62.14       52.74     40.83 o 
 -10  11   2        3.15       -7.61     28.21 o 
  -9  11   2       46.01       26.72     22.92 o 
  -8  11   2      234.15      249.90     40.47 o 
  -7  11   2        1.33       26.72     18.37 o 
  -6  11   2        0.21       10.64     16.26 o 
  -5  11   2        8.43       17.10     18.09 o 
  -4  11   2      385.07      386.40     41.12 o 
  -3  11   2      173.17      168.84     23.95 o 
  -2  11   2     1852.17     1843.45     87.85 o 
  -1  11   2     3188.36     3051.67    112.66 o 
   0  11   2      752.42      827.92     59.58 o 
   1  11   2      305.51      344.62     38.35 o 
   2  11   2      396.09      422.98     42.79 o 
   3  11   2       34.32       15.25     21.55 o 
   4  11   2       25.27       21.72     21.68 o 
   5  11   2        9.88       16.20     21.74 o 
   6  11   2       71.00       68.01     26.65 o 
   7  11   2      273.24      275.44     44.61 o 
   8  11   2       33.66        1.52     24.34 o 
   9  11   2      173.05      216.60     43.31 o 
  10  11   2       21.98       17.25     22.58 o 
  11  11   2        7.63      -11.07     23.79 o 
  12  11   2        0.56      -12.68     26.45 o 
  13  11   2        5.46        1.71     27.30 o 
  14  11   2       76.88       73.89     35.80 o 
 -13  12   2        5.17        7.26     49.01 o 
 -12  12   2       18.46      -10.84     49.87 o 
 -11  12   2       18.92       19.24     31.09 o 
 -10  12   2       19.20      -23.13     30.70 o 
  -9  12   2      432.54      381.92     59.88 o 
  -8  12   2      104.37      108.33     31.84 o 
  -7  12   2      225.59      108.84     53.53 o 
  -6  12   2      121.36      103.89     26.63 o 
  -5  12   2        1.36        1.86     21.89 o 
  -4  12   2        6.97        1.08     25.96 o 
  -3  12   2      600.43      610.80     63.05 o 
  -2  12   2     1466.39     1460.45     95.31 o 
  -1  12   2      293.95      282.67     43.98 o 
   0  12   2     1728.47     1713.08     87.27 o 
   1  12   2      182.34      174.28     30.70 o 
   2  12   2      263.30      258.08     41.13 o 
   3  12   2        2.79        3.70     20.14 o 
   4  12   2       11.67       16.78     23.10 o 
   5  12   2       74.44       55.42     28.01 o 
   6  12   2      243.00      219.88     42.83 o 
   7  12   2       87.21       69.74     34.56 o 
   8  12   2      148.89      132.04     36.81 o 
   9  12   2       12.75        5.01     25.61 o 
  10  12   2      204.30      169.21     39.22 o 
  11  12   2        0.53        0.89     24.18 o 
  12  12   2       17.91       52.40     33.91 o 
  13  12   2       47.19       47.91     34.70 o 
 -13  13   2       29.11       -2.34     53.52 o 
 -12  13   2        5.02       12.58     43.67 o 
 -11  13   2        3.48      -24.86     41.38 o 
 -10  13   2       88.80       65.33     37.06 o 
  -9  13   2        2.94      -22.34     41.45 o 
  -8  13   2        0.88       14.22     31.39 o 
  -7  13   2       14.41       26.17     33.38 o 
  -6  13   2      143.05      214.82     61.47 o 
  -5  13   2       32.01       35.54     27.00 o 
  -4  13   2      401.82      449.02     56.11 o 
  -3  13   2      357.22      397.16     54.16 o 
  -2  13   2      914.04     1083.26     88.71 o 
  -1  13   2     6247.28     6807.97    212.66 o 
   0  13   2      358.51      379.61     52.94 o 
   1  13   2        5.65        0.22     22.94 o 
   2  13   2      309.76      289.54     42.87 o 
   3  13   2      154.90      137.45     33.44 o 
   4  13   2      246.10      122.24     57.52 o 
   5  13   2      167.45      156.64     36.84 o 
   6  13   2        3.59       27.21     28.78 o 
   7  13   2       23.96       39.55     26.05 o 
   8  13   2      218.52      210.91     43.70 o 
   9  13   2       19.77       14.44     29.70 o 
  10  13   2       27.71       14.80     25.89 o 
  11  13   2        9.67      -31.40     24.81 o 
  12  13   2       24.99       18.67     38.45 o 
 -11  14   2        1.38       27.69     58.28 o 
 -10  14   2       22.43        9.53     40.05 o 
  -9  14   2      106.70       70.97     50.98 o 
  -8  14   2       20.14        3.43     29.61 o 
  -7  14   2       19.36       -2.52     33.66 o 
  -6  14   2       12.75       70.26     36.77 o 
  -5  14   2        0.48        0.52     34.92 o 
  -4  14   2      186.69      204.69     42.14 o 
  -3  14   2      109.05       98.29     38.51 o 
  -2  14   2      746.74      757.49     73.05 o 
  -1  14   2        3.42        8.54     27.07 o 
   0  14   2      571.60      628.02     80.72 o 
   1  14   2       47.28       76.09     35.87 o 
   2  14   2      412.21      515.44     78.89 o 
   3  14   2        0.86      -27.83     27.75 o 
   4  14   2        1.68        3.72     28.56 o 
   5  14   2       18.74       23.84     25.81 o 
   6  14   2       82.37       77.22     28.40 o 
   7  14   2      312.25      310.08     53.14 o 
   8  14   2       44.88       37.84     27.96 o 
   9  14   2       57.78       67.65     31.17 o 
  10  14   2       50.46       51.76     28.33 o 
  11  14   2        9.28       53.50     34.41 o 
 -10  15   2       21.25       50.33     54.04 o 
  -9  15   2       50.22       56.92     57.44 o 
  -8  15   2       45.99       21.38     27.72 o 
  -7  15   2        0.22       10.72     29.20 o 
  -6  15   2       14.40       32.10     30.17 o 
  -5  15   2       86.09      115.00     46.40 o 
  -4  15   2       43.63       79.65     36.71 o 
  -3  15   2      109.88      131.29     39.67 o 
  -2  15   2       39.31       29.28     30.56 o 
  -1  15   2       22.62        1.75     29.99 o 
   0  15   2       24.05       17.97     30.67 o 
   1  15   2       13.39        3.62     29.38 o 
   2  15   2       41.26       63.88     36.01 o 
   3  15   2        0.51        0.46     33.95 o 
   4  15   2        0.32       17.84     35.27 o 
   5  15   2       14.94       21.26     32.66 o 
   6  15   2       12.38       29.70     32.88 o 
   7  15   2       12.34       21.16     36.06 o 
   8  15   2        5.77       10.27     31.78 o 
   9  15   2        2.58        7.60     25.33 o 
  10  15   2       87.25       90.62     31.93 o 
  -8  16   2       15.83       60.65     34.19 o 
  -7  16   2       19.97       45.30     34.77 o 
  -6  16   2        0.89        9.97     36.20 o 
  -5  16   2        0.07       -7.84     42.70 o 
  -4  16   2        5.77       18.66     37.10 o 
  -3  16   2       11.94      -22.11     32.96 o 
  -2  16   2       11.88       31.95     41.24 o 
  -1  16   2       16.42       11.98     34.99 o 
   0  16   2        9.35      -16.81     26.50 o 
   1  16   2        0.06        9.35     29.76 o 
   2  16   2        0.08       -8.99     25.76 o 
   3  16   2        5.00      -30.48     27.54 o 
   4  16   2        3.87       26.92     38.10 o 
   5  16   2       19.36        3.56     32.49 o 
   6  16   2        1.04       17.85     36.95 o 
   7  16   2        1.26       25.96     39.04 o 
   8  16   2        1.02       10.64     38.35 o 
  -6  17   2       30.69       56.39     42.48 o 
  -5  17   2        0.14       37.41     41.68 o 
  -4  17   2        0.09      -11.86     36.75 o 
  -3  17   2       13.69       13.63     43.76 o 
  -2  17   2        2.86      -19.53     73.46 o 
  -1  17   2        0.22       77.48     44.36 o 
   0  17   2       38.89       37.06     34.48 o 
   1  17   2       16.24       17.21     33.36 o 
   2  17   2        4.96       10.66     33.85 o 
   3  17   2        1.26       18.53     36.60 o 
   4  17   2        9.18      -16.73     37.01 o 
   5  17   2       37.48       47.91     37.75 o 
   6  17   2       33.47       69.48     48.87 o 
  -3  18   2       74.83      132.61     54.57 o 
  -2  18   2       40.64       76.95     49.54 o 
  -1  18   2       20.00       -1.29     50.10 o 
   0  18   2       85.59      143.74     55.44 o 
   1  18   2      129.42      186.42     49.78 o 
   2  18   2        7.52        7.76     31.12 o 
   3  18   2       32.19       30.29     36.84 o 
 -18   1   3        3.50       16.84     35.46 o 
 -17   1   3       36.94       31.15     27.35 o 
 -16   1   3      137.84      140.71     38.44 o 
 -15   1   3       74.97       53.70     28.12 o 
 -14   1   3        4.31        7.61     25.93 o 
 -13   1   3      130.15      195.17     39.22 o 
 -12   1   3      489.71      499.83     56.91 o 
 -11   1   3       13.30       19.72     19.87 o 
 -10   1   3      140.97      134.89     30.19 o 
  -9   1   3       43.02       41.58     10.75 o 
  -8   1   3      160.50      165.89     16.21 o 
  -7   1   3      160.52      145.11     13.95 o 
  -6   1   3      923.64      892.51     31.87 o 
  -5   1   3     2018.94     1763.96     50.68 o 
  -4   1   3     1716.35     1602.87     44.97 o 
  -3   1   3      415.18      448.83     17.25 o 
  -2   1   3     1590.15     1466.38     43.19 o 
  -1   1   3    13661.41    14436.65    169.59 o 
   0   1   3     1576.62     1458.65    367.67 o 
   1   1   3     4412.28     4068.58     65.38 o 
   2   1   3     1481.77     1068.04    278.17 o 
   3   1   3      423.02      327.72     39.44 o 
   4   1   3      200.74      192.20     16.27 o 
   5   1   3     2539.65     2668.42     67.86 o 
   6   1   3     2586.35     2635.32    100.39 o 
   7   1   3     3986.33     4530.92    149.29 o 
   8   1   3      657.58      728.70     48.13 o 
   9   1   3     2036.45     2157.32     96.33 o 
  10   1   3       13.71       34.81     17.40 o 
  11   1   3      151.69      149.69     26.63 o 
  12   1   3      107.73      111.54     24.60 o 
  13   1   3       30.56       14.18     26.38 o 
  14   1   3       12.93       10.25     33.96 o 
  15   1   3        2.13       19.73     37.21 o 
  16   1   3      243.96      254.75     65.64 o 
  17   1   3       38.11       63.14     44.36 o 
  18   1   3        5.11        0.94     43.03 o 
 -18   2   3       52.54       63.50     37.71 o 
 -17   2   3       80.63      138.84     41.75 o 
 -16   2   3      165.18      176.62     37.98 o 
 -15   2   3        0.76        6.20     25.70 o 
 -14   2   3        1.41       12.03     27.81 o 
 -13   2   3        0.05        8.26     20.50 o 
 -12   2   3       60.19       27.55     24.18 o 
 -11   2   3      572.50      617.40     60.11 o 
 -10   2   3      685.12      677.38     61.18 o 
  -9   2   3       27.46       46.32     14.78 o 
  -8   2   3       27.43       39.36     11.19 o 
  -7   2   3       77.44       68.19     11.18 o 
  -6   2   3     1992.69     1896.35     50.81 o 
  -5   2   3      738.02      593.03     26.22 o 
  -4   2   3     1205.81     1080.77     33.75 o 
  -3   2   3     2676.62     2297.85     49.28 o 
  -2   2   3      497.30      361.34     48.94 o 
  -1   2   3     2206.41     2353.45     55.64 o 
   0   2   3     4537.96     4477.35     94.26 o 
   1   2   3     2326.70     2729.64     63.00 o 
   2   2   3      957.50      793.77     36.48 o 
   3   2   3     1729.99     1641.45     56.66 o 
   4   2   3      122.07      151.81     13.88 o 
   5   2   3     2096.57     1969.39     55.75 o 
   6   2   3      208.69      243.24     22.37 o 
   7   2   3     2249.57     2312.81     74.54 o 
   8   2   3      156.96      179.70     22.09 o 
   9   2   3      145.79      137.36     20.57 o 
  10   2   3       14.33        3.71     14.07 o 
  11   2   3       39.57       30.32     23.61 o 
  12   2   3        6.17       -3.29     19.25 o 
  13   2   3       15.88      -11.25     23.51 o 
  14   2   3       40.93       28.42     27.07 o 
  15   2   3      166.62      210.71     64.44 o 
  16   2   3       23.60       26.41     41.64 o 
  17   2   3       10.65       45.79     43.05 o 
  18   2   3       51.19       70.16     72.64 o 
 -18   3   3      125.84      120.75     51.72 o 
 -17   3   3        9.70       27.54     37.30 o 
 -16   3   3       18.48       39.49     28.82 o 
 -15   3   3      360.50      272.35     46.44 o 
 -14   3   3      738.73      769.77     76.41 o 
 -13   3   3       41.15       61.32     28.55 o 
 -12   3   3       13.72       17.39     25.66 o 
 -11   3   3      285.75      253.30     41.38 o 
 -10   3   3       13.55       17.69     19.69 o 
  -9   3   3       69.81       57.87     15.15 o 
  -8   3   3      522.70      545.39     32.20 o 
  -7   3   3      143.80      165.52     17.14 o 
  -6   3   3      230.24      190.16     17.52 o 
  -5   3   3      719.58      742.98     32.96 o 
  -4   3   3     4342.68     4251.41     78.15 o 
  -3   3   3      416.05      395.78     22.43 o 
  -2   3   3     9825.12     9580.03    133.20 o 
  -1   3   3    12094.19     9144.16   1574.26 o 
   0   3   3      482.90      418.08     20.81 o 
   1   3   3     5834.79     5329.85    121.14 o 
   2   3   3      327.92      307.08     20.63 o 
   3   3   3        0.11        4.65      6.09 o 
   4   3   3      339.09      424.30     35.83 o 
   5   3   3       69.59       58.85     10.51 o 
   6   3   3      378.66      357.89     25.57 o 
   7   3   3      443.13      401.73     29.96 o 
   8   3   3      105.64      118.44     18.38 o 
   9   3   3       42.56       42.34     14.42 o 
  10   3   3       54.70       77.39     22.76 o 
  11   3   3      204.98      223.69     36.33 o 
  12   3   3        3.04        0.81     18.29 o 
  13   3   3       12.87       36.89     27.53 o 
  14   3   3       33.20       25.72     26.05 o 
  15   3   3       11.40       11.14     28.66 o 
  16   3   3       18.63       28.37     42.24 o 
  17   3   3        7.97       69.33     68.51 o 
 -17   4   3      105.16      113.85     45.27 o 
 -16   4   3       39.61       28.59     33.92 o 
 -15   4   3       74.35       80.07     29.68 o 
 -14   4   3      190.34      176.82     49.71 o 
 -13   4   3       21.03       19.80     25.69 o 
 -12   4   3        1.29       20.24     22.99 o 
 -11   4   3        4.11      -12.24     17.29 o 
 -10   4   3      751.72      725.17     49.21 o 
  -9   4   3      130.04      128.31     20.85 o 
  -8   4   3      164.37      171.52     19.64 o 
  -7   4   3      260.67      225.41     21.55 o 
  -6   4   3       52.50       78.26     13.64 o 
  -5   4   3     1558.42     1462.24     50.27 o 
  -4   4   3      117.98      117.81     14.43 o 
  -3   4   3      414.72      346.82     85.22 o 
  -2   4   3     1732.72     1541.03     45.98 o 
  -1   4   3     2546.60     2321.10     75.18 o 
   0   4   3      760.11      839.33     30.14 o 
   1   4   3     1893.69     1815.34     54.17 o 
   2   4   3      424.86      488.48     24.66 o 
   3   4   3      613.18      604.68     31.41 o 
   4   4   3     2325.13     2297.19     63.36 o 
   5   4   3       28.92       18.25      6.88 o 
   6   4   3       55.15       53.66     11.15 o 
   7   4   3      256.48      253.62     22.22 o 
   8   4   3       31.80       34.44     11.38 o 
   9   4   3      742.81      716.46     50.47 o 
  10   4   3      655.91      723.69     54.70 o 
  11   4   3      158.69      164.78     29.77 o 
  12   4   3       20.52       17.86     22.03 o 
  13   4   3       63.30       89.41     26.44 o 
  14   4   3        0.49        1.93     26.97 o 
  15   4   3       30.08       49.52     43.77 o 
  16   4   3       73.17       18.35     43.48 o 
  17   4   3       29.94       61.91     75.94 o 
 -17   5   3       11.85       38.66     35.47 o 
 -16   5   3        0.29       26.55     28.91 o 
 -15   5   3       65.18      126.26     41.45 o 
 -14   5   3     1016.65      992.76     88.18 o 
 -13   5   3      322.27      310.61     47.66 o 
 -12   5   3       78.30       36.24     24.09 o 
 -11   5   3       27.79       17.01     20.14 o 
 -10   5   3        1.70       19.36     15.09 o 
  -9   5   3      468.67      450.34     38.88 o 
  -8   5   3       73.07       59.16     14.79 o 
  -7   5   3        2.22       10.40     10.31 o 
  -6   5   3      445.68      388.16     28.60 o 
  -5   5   3     8867.69    10042.90    187.18 o 
  -4   5   3      930.11      888.90     40.98 o 
  -3   5   3      616.38      701.81     35.36 o 
  -2   5   3      119.03      161.51     16.45 o 
  -1   5   3       15.73       14.12      7.38 o 
   0   5   3      648.47      754.16     30.90 o 
   1   5   3        0.22       12.22      9.17 o 
   2   5   3      494.72      404.94     26.98 o 
   3   5   3     1050.52     1155.39     42.04 o 
   4   5   3     3706.38     3564.46     91.67 o 
   5   5   3      162.97      159.42     15.22 o 
   6   5   3       73.87       61.11     11.75 o 
   7   5   3      121.77      113.78     15.12 o 
   8   5   3        0.01       -1.73     11.19 o 
   9   5   3     1161.64     1114.01     64.03 o 
  10   5   3      428.76      430.07     43.29 o 
  11   5   3     2326.15     2374.47    106.13 o 
  12   5   3       40.56       74.07     28.09 o 
  13   5   3      782.58      769.69     75.61 o 
  14   5   3      189.04      228.78     51.79 o 
  15   5   3        4.50       48.74     40.62 o 
  16   5   3       16.55       35.18     48.02 o 
  17   5   3        3.30       12.77     41.00 o 
 -17   6   3        4.86      -46.89     42.92 o 
 -16   6   3        4.58       17.68     32.60 o 
 -15   6   3      184.84      205.63     47.87 o 
 -14   6   3       16.51       26.79     31.73 o 
 -13   6   3     1056.82      651.27    273.77 o 
 -12   6   3      157.14      101.49     50.17 o 
 -11   6   3        8.14       14.77     22.76 o 
 -10   6   3     1389.60     1324.46     72.85 o 
  -9   6   3     1061.04     1046.56     62.20 o 
  -8   6   3       81.99       85.45     16.42 o 
  -7   6   3     1304.93     1365.54     59.69 o 
  -6   6   3     2723.81     2978.42     83.43 o 
  -5   6   3     3105.76     3733.32     91.72 o 
  -4   6   3     1543.56     1274.80    105.22 o 
  -3   6   3     4763.65     4760.44    635.98 o 
  -2   6   3      517.19      536.35     31.35 o 
  -1   6   3      508.68      506.43     28.94 o 
   0   6   3       87.59       87.42     11.69 o 
   1   6   3      201.97      186.46     21.09 o 
   2   6   3     1310.94     1298.56     54.51 o 
   3   6   3      846.80      941.64     64.42 o 
   4   6   3       15.97       12.83      6.24 o 
   5   6   3       23.57       35.23      8.90 o 
   6   6   3      211.29      165.88     16.44 o 
   7   6   3      842.00      782.03     46.65 o 
   8   6   3       51.27       40.79     13.89 o 
   9   6   3      279.78      263.38     40.42 o 
  10   6   3     4327.29     4197.23    161.54 o 
  11   6   3     2153.78     2175.36    120.02 o 
  12   6   3      320.20      412.19     56.01 o 
  13   6   3       20.93       46.31     29.13 o 
  14   6   3        1.21       45.50     79.98 o 
  15   6   3       65.32       95.26     50.57 o 
  16   6   3      104.42      121.38     57.87 o 
  17   6   3       79.53      122.73     58.86 o 
 -17   7   3       45.86       79.13     50.56 o 
 -16   7   3       45.83       63.23     40.45 o 
 -15   7   3       95.27      114.20     51.86 o 
 -14   7   3      288.62      281.82     62.37 o 
 -13   7   3        0.31        0.08     30.98 o 
 -12   7   3        8.11       36.50     24.90 o 
 -11   7   3       16.26       14.34     22.13 o 
 -10   7   3      289.64      212.54     49.15 o 
  -9   7   3      182.00      123.88     24.68 o 
  -8   7   3      104.49      102.11     19.18 o 
  -7   7   3       20.48       53.53     15.31 o 
  -6   7   3     1643.62     1769.26     70.69 o 
  -5   7   3      655.33      616.15     55.37 o 
  -4   7   3      130.59      123.78     18.34 o 
  -3   7   3       60.45       65.39     15.04 o 
  -2   7   3      429.42      415.49     29.08 o 
  -1   7   3      211.52      188.05     18.85 o 
   0   7   3     2056.33     2323.64     63.00 o 
   1   7   3       60.34       50.38     14.43 o 
   2   7   3      330.64      334.61     29.27 o 
   3   7   3      106.13      139.07     25.55 o 
   4   7   3      595.21      536.71     34.89 o 
   5   7   3     1096.88     1161.45     74.07 o 
   6   7   3     1418.80     1401.42     81.51 o 
   7   7   3        0.08       -5.59     16.82 o 
   8   7   3      750.29      785.70     67.38 o 
   9   7   3     1686.61     1674.96    101.60 o 
  10   7   3     4338.63     4236.51    190.14 o 
  11   7   3      179.19      202.19     38.48 o 
  12   7   3      361.31      316.53     48.66 o 
  13   7   3      498.26      555.32     66.72 o 
  14   7   3       28.48       16.25     30.32 o 
  15   7   3       22.60       33.49     44.36 o 
  16   7   3        5.52      -27.56     45.12 o 
 -16   8   3       18.54       36.30     50.77 o 
 -15   8   3      124.85      202.00     64.15 o 
 -14   8   3      105.00      152.41     54.04 o 
 -13   8   3       59.21      155.18     58.88 o 
 -12   8   3        7.25       33.09     30.72 o 
 -11   8   3        1.07       26.08     24.13 o 
 -10   8   3      558.59      623.57     53.63 o 
  -9   8   3      129.02       98.72     23.33 o 
  -8   8   3      177.97      180.17     25.87 o 
  -7   8   3        1.12       19.67     13.37 o 
  -6   8   3        0.22       16.22     11.70 o 
  -5   8   3       36.38       29.12     12.89 o 
  -4   8   3       15.84       23.08     11.47 o 
  -3   8   3      104.56      134.33     18.98 o 
  -2   8   3       16.51       27.03     12.22 o 
  -1   8   3      676.31      640.19     49.94 o 
   0   8   3      379.14      335.48     24.90 o 
   1   8   3      525.32      484.76     25.42 o 
   2   8   3     2382.29     2388.65     84.51 o 
   3   8   3      825.65      949.50     73.60 o 
   4   8   3      512.81      592.94     40.28 o 
   5   8   3      452.13      389.89     46.75 o 
   6   8   3       18.62       15.32     18.36 o 
   7   8   3      380.89      380.83     46.89 o 
   8   8   3       43.62       28.70     21.97 o 
   9   8   3       30.53        3.29     18.99 o 
  10   8   3      382.66      327.94     46.05 o 
  11   8   3     1844.75     1816.18    113.67 o 
  12   8   3        2.29       25.16     27.57 o 
  13   8   3        1.86       -5.36     27.42 o 
  14   8   3       27.14       76.01     38.61 o 
  15   8   3      132.18      212.76     64.40 o 
  16   8   3       25.48       80.56     85.43 o 
 -16   9   3       18.70       15.58     39.72 o 
 -15   9   3        9.98       58.53     47.24 o 
 -14   9   3        1.13        5.29     35.40 o 
 -13   9   3        4.09      -14.53     39.83 o 
 -12   9   3      153.12      150.02     58.23 o 
 -11   9   3      301.50      374.23     78.86 o 
 -10   9   3       36.72       44.75     23.42 o 
  -9   9   3      376.52      380.76     43.39 o 
  -8   9   3      485.84      564.92     43.08 o 
  -7   9   3        3.63       -1.67     13.26 o 
  -6   9   3        7.38       13.56     11.99 o 
  -5   9   3        3.50       22.60     12.39 o 
  -4   9   3      748.40      818.15     48.08 o 
  -3   9   3      512.20      506.01     36.19 o 
  -2   9   3      694.89      642.28     42.36 o 
  -1   9   3     1267.11     1239.52     64.82 o 
   0   9   3      434.60      360.13     61.55 o 
   1   9   3       10.82       16.81     14.75 o 
   2   9   3       29.82       36.41     18.12 o 
   3   9   3        8.02        1.22     14.90 o 
   4   9   3      106.75      100.16     29.78 o 
   5   9   3        1.36       27.91     22.86 o 
   6   9   3      163.32      102.17     28.45 o 
   7   9   3      133.03      171.43     34.28 o 
   8   9   3      454.23      462.27     55.38 o 
   9   9   3       30.45       48.73     25.51 o 
  10   9   3      349.55      330.66     49.01 o 
  11   9   3       25.13       51.04     27.54 o 
  12   9   3       12.41       43.24     28.13 o 
  13   9   3        2.12       31.55     29.14 o 
  14   9   3        7.97       41.84     30.71 o 
  15   9   3        5.59      -27.44     31.93 o 
 -15  10   3        9.15      -13.52     37.98 o 
 -14  10   3       29.96       22.83     44.57 o 
 -13  10   3      112.56      131.47     59.20 o 
 -12  10   3        2.31       83.62     89.97 o 
 -11  10   3        8.43       44.92     81.30 o 
 -10  10   3        0.40       25.92     27.52 o 
  -9  10   3      186.51      205.54     42.12 o 
  -8  10   3       39.10       40.88     21.26 o 
  -7  10   3       94.66       71.81     19.17 o 
  -6  10   3      232.88      241.68     27.89 o 
  -5  10   3        1.21        1.91     14.50 o 
  -4  10   3      111.86       97.44     18.57 o 
  -3  10   3      417.36      377.01     32.57 o 
  -2  10   3        8.65       17.59     17.97 o 
  -1  10   3       12.22       27.62     18.74 o 
   0  10   3       79.80       69.79     20.01 o 
   1  10   3      203.61      201.78     29.96 o 
   2  10   3      170.34      172.49     27.71 o 
   3  10   3        8.70       -3.11     19.58 o 
   4  10   3      105.48      121.33     29.48 o 
   5  10   3        0.40        7.57     23.38 o 
   6  10   3       17.36       41.01     26.90 o 
   7  10   3        2.07        5.93     19.88 o 
   8  10   3        5.30       11.15     24.92 o 
   9  10   3      119.02      109.18     34.27 o 
  10  10   3        5.79       -8.01     20.16 o 
  11  10   3       24.19       33.00     26.97 o 
  12  10   3        0.85        4.68     24.00 o 
  13  10   3       28.81       31.94     36.17 o 
  14  10   3       12.58      -12.72     30.69 o 
  15  10   3       84.75      113.73     46.08 o 
 -14  11   3      101.29       84.43     54.66 o 
 -13  11   3       83.15       67.41     47.25 o 
 -12  11   3       38.56      103.72     50.12 o 
 -11  11   3       32.88       99.75     53.09 o 
 -10  11   3       11.84       26.95     32.27 o 
  -9  11   3      203.76      186.97     48.65 o 
  -8  11   3       18.39       21.31     18.75 o 
  -7  11   3      331.01      273.16    105.01 o 
  -6  11   3       73.57       94.67     24.09 o 
  -5  11   3       51.75       75.67     21.54 o 
  -4  11   3     2492.91     2405.42    113.15 o 
  -3  11   3      480.82      620.34    109.33 o 
  -2  11   3       86.63       67.02     23.37 o 
  -1  11   3       64.24       50.05     21.11 o 
   0  11   3      583.02      544.75     48.14 o 
   1  11   3     1218.88      843.07    169.77 o 
   2  11   3      537.24      496.02     55.92 o 
   3  11   3        1.43       13.77     21.92 o 
   4  11   3       68.47       78.75     28.89 o 
   5  11   3        3.94        5.92     20.63 o 
   6  11   3       27.56       17.08     23.74 o 
   7  11   3       18.69       18.58     21.37 o 
   8  11   3      574.30      407.65     55.17 o 
   9  11   3       87.00       55.19     29.19 o 
  10  11   3       26.43       17.67     28.02 o 
  11  11   3       27.25       18.21     23.95 o 
  12  11   3       31.68       28.29     24.24 o 
  13  11   3       46.72       67.57     34.94 o 
  14  11   3       42.42       52.46     36.54 o 
 -13  12   3        0.00       64.30     57.66 o 
 -12  12   3        6.46        1.51     56.54 o 
 -11  12   3        0.05      101.49    117.21 o 
 -10  12   3       69.80      104.90     39.81 o 
  -9  12   3      202.52      245.44     50.28 o 
  -8  12   3       29.89       15.09     21.42 o 
  -7  12   3        0.57       -4.87     17.30 o 
  -6  12   3       86.62       73.37     30.20 o 
  -5  12   3       89.58      105.98     32.20 o 
  -4  12   3      214.03      233.82     43.45 o 
  -3  12   3      648.81      665.17     65.31 o 
  -2  12   3      268.34      279.39     38.23 o 
  -1  12   3     1732.94     1717.05     89.57 o 
   0  12   3        2.31       16.09     18.82 o 
   1  12   3     2579.78     2653.93    132.32 o 
   2  12   3      171.77      159.62     45.42 o 
   3  12   3       44.86       49.10     28.08 o 
   4  12   3       60.84       74.39     30.53 o 
   5  12   3     1128.41      962.97     81.63 o 
   6  12   3       92.50       95.08     29.80 o 
   7  12   3        2.05        1.41     25.26 o 
   8  12   3      192.69      142.71     38.71 o 
   9  12   3        0.04      -20.73     23.20 o 
  10  12   3      168.50      180.91     40.29 o 
  11  12   3       21.25       11.84     25.58 o 
  12  12   3       59.05       75.82     30.20 o 
  13  12   3        3.15        8.57     41.38 o 
 -12  13   3        6.91      -11.65     38.25 o 
 -11  13   3       11.27        1.89     39.13 o 
 -10  13   3       19.54       30.86     51.10 o 
  -9  13   3       34.08      120.52     62.42 o 
  -8  13   3      137.43      219.15     46.94 o 
  -7  13   3        9.86       45.52     33.85 o 
  -6  13   3      343.30      368.48     54.43 o 
  -5  13   3       23.14       13.57     26.67 o 
  -4  13   3       85.26      106.48     35.41 o 
  -3  13   3      645.48      764.61     74.04 o 
  -2  13   3      206.45      138.46     37.45 o 
  -1  13   3        1.95       20.98     24.46 o 
   0  13   3      786.73      996.86    102.88 o 
   1  13   3      371.12      423.47     53.64 o 
   2  13   3      701.14      731.66     71.07 o 
   3  13   3       30.85       19.43     22.78 o 
   4  13   3      345.99      269.82     46.63 o 
   5  13   3       79.12       96.68     33.20 o 
   6  13   3      256.01      286.69     48.32 o 
   7  13   3      130.61       93.45     34.49 o 
   8  13   3        0.01       -3.57     26.34 o 
   9  13   3       51.94       90.76     40.86 o 
  10  13   3       34.63       16.08     25.81 o 
  11  13   3        0.22        6.12     21.37 o 
  12  13   3       66.89       48.52     26.56 o 
 -11  14   3       20.79      -18.16     98.22 o 
 -10  14   3       44.64       37.45     56.38 o 
  -9  14   3        5.29       55.56     54.05 o 
  -8  14   3       47.56       67.32     44.96 o 
  -7  14   3       78.18       73.98     35.50 o 
  -6  14   3       12.30       71.29     36.88 o 
  -5  14   3       12.21       44.14     36.10 o 
  -4  14   3       61.03      118.71     39.67 o 
  -3  14   3      157.82      163.15     41.04 o 
  -2  14   3       20.03       14.69     26.27 o 
  -1  14   3       68.49       85.59     38.08 o 
   0  14   3      212.24      224.58     56.66 o 
   1  14   3      670.31      902.59    100.94 o 
   2  14   3      193.25      163.99     48.31 o 
   3  14   3      295.84      254.80     55.12 o 
   4  14   3       28.48       66.84     31.83 o 
   5  14   3       53.52       51.82     26.58 o 
   6  14   3       82.50       67.81     30.44 o 
   7  14   3       13.89       46.60     30.86 o 
   8  14   3        2.46       20.65     29.74 o 
   9  14   3      136.96       97.51     35.86 o 
  10  14   3       35.86       27.17     30.94 o 
  11  14   3        6.10       18.35     26.93 o 
 -10  15   3       45.37       13.71     67.27 o 
  -9  15   3       43.63       76.78     58.10 o 
  -8  15   3        0.19       57.67     45.51 o 
  -7  15   3        0.29       33.77     33.02 o 
  -6  15   3        4.42        4.65     34.52 o 
  -5  15   3       22.64       18.27     35.74 o 
  -4  15   3       30.40       28.70     33.96 o 
  -3  15   3       10.08        8.15     27.81 o 
  -2  15   3       19.20        0.02     35.62 o 
  -1  15   3      190.79      204.87     48.80 o 
   0  15   3       64.04       68.97     37.20 o 
   1  15   3       35.62       37.68     34.15 o 
   2  15   3       13.24       -5.09     31.71 o 
   3  15   3      203.06      218.47     53.57 o 
   4  15   3      167.77      160.97     47.29 o 
   5  15   3       25.83       85.02     35.77 o 
   6  15   3        1.84        6.74     34.68 o 
   7  15   3        0.03      -22.14     27.39 o 
   8  15   3       11.97       29.37     26.96 o 
   9  15   3       58.81       66.19     30.66 o 
  10  15   3        0.16       -5.65     32.01 o 
  -8  16   3       27.82       68.32     65.01 o 
  -7  16   3        0.54       -3.89     37.42 o 
  -6  16   3        2.45       32.70     35.75 o 
  -5  16   3       77.56       94.73     43.99 o 
  -4  16   3        2.99       -3.74     27.75 o 
  -3  16   3        0.35       -1.50     38.78 o 
  -2  16   3       12.93        7.12     34.57 o 
  -1  16   3       13.84        8.80     34.89 o 
   0  16   3       26.23       52.39     33.68 o 
   1  16   3       16.09       43.02     30.87 o 
   2  16   3        9.68       36.48     31.41 o 
   3  16   3      115.81      173.04     47.97 o 
   4  16   3        1.86      -22.78     31.52 o 
   5  16   3      233.85      218.99     59.08 o 
   6  16   3        2.96        7.27     37.08 o 
   7  16   3       75.79      120.08     47.82 o 
   8  16   3       10.86       -0.23     32.91 o 
  -6  17   3        0.07       -0.39     35.63 o 
  -5  17   3      239.48      444.63    124.06 o 
  -4  17   3        0.18       12.06     43.49 o 
  -3  17   3       30.74       30.42     40.99 o 
  -2  17   3       60.98      122.98     53.60 o 
  -1  17   3       30.19       12.81     38.21 o 
   0  17   3        0.01      -11.74     32.18 o 
   1  17   3       29.87       36.51     35.74 o 
   2  17   3       52.15       69.77     47.17 o 
   3  17   3        5.76        6.16     30.18 o 
   4  17   3       19.05       29.20     31.42 o 
   5  17   3        0.11       -0.86     38.80 o 
   6  17   3       69.69       56.50     39.44 o 
  -2  18   3        1.52      -34.35     47.35 o 
  -1  18   3       14.63       32.88     42.79 o 
   0  18   3      145.10      231.40     66.67 o 
   1  18   3       10.73       17.01     36.65 o 
   2  18   3      157.78      163.91     63.73 o 
 -18   0   4        7.08       25.78     48.93 o 
 -17   0   4       46.09       79.54     45.02 o 
 -16   0   4        6.65       -3.56     30.08 o 
 -15   0   4        8.51       11.26     32.13 o 
 -14   0   4       11.78       -3.30     42.92 o 
 -13   0   4       13.65        9.86     35.59 o 
 -12   0   4       65.59       62.31     35.37 o 
 -11   0   4        4.23        7.61     27.36 o 
 -10   0   4        7.02       46.09     60.67 o 
  -9   0   4      321.02      341.30     60.24 o 
  -8   0   4     2759.27     2942.82    171.35 o 
  -7   0   4        0.79       -6.37     17.30 o 
  -6   0   4     1232.56      948.19     87.75 o 
  -5   0   4      335.44      420.51     54.73 o 
  -4   0   4     2382.32     2406.05    174.99 o 
  -3   0   4    70324.28    75328.85   2139.04 o 
  -2   0   4   357997.13   368063.97   1984.37 o 
  -1   0   4    19395.14    21273.69   1090.36 o 
   0   0   4     3526.65     1066.08   1034.73 o 
   1   0   4    79425.02    83809.20    518.53 o 
   2   0   4     2264.38     1955.69     76.97 o 
   3   0   4      619.61      577.58     41.40 o 
   4   0   4       71.77       82.62     16.95 o 
   5   0   4        0.26       32.13     14.00 o 
   6   0   4       47.87      102.03     21.07 o 
   7   0   4      888.16      951.98     77.89 o 
   8   0   4      104.10       78.28     23.14 o 
   9   0   4      597.56      589.48     55.47 o 
  10   0   4      253.03      281.80    121.33 o 
  11   0   4       30.24       41.14     26.70 o 
  12   0   4       33.15       37.93     27.08 o 
  13   0   4      463.13      537.34    124.64 o 
  14   0   4      470.76      484.51    127.94 o 
  15   0   4      138.49      170.03     80.06 o 
  16   0   4       43.73       13.21     55.30 o 
  17   0   4       11.88       37.97     56.95 o 
 -18   1   4      194.06      186.57     44.28 o 
 -17   1   4       32.51       75.84     35.13 o 
 -16   1   4        0.85       27.51     25.79 o 
 -15   1   4       20.48       28.16     27.03 o 
 -14   1   4        8.18       22.07     26.00 o 
 -13   1   4      132.37      101.95     42.65 o 
 -12   1   4      177.01      188.53     38.11 o 
 -11   1   4        3.30        6.90     21.35 o 
 -10   1   4      541.54      577.22     57.86 o 
  -9   1   4      986.14      891.21     67.06 o 
  -8   1   4      254.27      232.56     21.11 o 
  -7   1   4        0.61       19.50      8.92 o 
  -6   1   4        0.11        2.32      6.58 o 
  -5   1   4      376.50      362.88     23.74 o 
  -4   1   4     2873.75     2906.84     65.92 o 
  -3   1   4    44092.93    48738.52    777.75 o 
  -2   1   4      373.41      407.85     22.44 o 
  -1   1   4    38737.20    42683.50    348.91 o 
   0   1   4      657.81      552.54    131.78 o 
   1   1   4    26803.82    27008.49    202.15 o 
   2   1   4     2726.50     2325.65    445.00 o 
   3   1   4      210.43      198.93     19.23 o 
   4   1   4       26.21       29.19      8.17 o 
   5   1   4     2142.33     2102.62     61.74 o 
   6   1   4     2779.26     2738.17     76.03 o 
   7   1   4      284.57      380.72     47.56 o 
   8   1   4      261.01      238.87     44.52 o 
   9   1   4      988.19     1041.59     58.24 o 
  10   1   4        0.98       -4.45     14.10 o 
  11   1   4      253.92      270.88     40.07 o 
  12   1   4       63.60       57.26     24.02 o 
  13   1   4      470.38      542.82     67.44 o 
  14   1   4      550.24      589.34    140.32 o 
  15   1   4      124.59      220.39     60.67 o 
  16   1   4       87.89      121.68     49.92 o 
  17   1   4        9.47       17.92     38.78 o 
 -18   2   4        7.22      -15.48     33.23 o 
 -17   2   4       12.74       14.01     29.19 o 
 -16   2   4      145.78      147.52     38.76 o 
 -15   2   4        1.32       -9.01     24.01 o 
 -14   2   4      274.72      279.88     49.71 o 
 -13   2   4      114.49      173.98     38.19 o 
 -12   2   4       80.92      113.46     33.44 o 
 -11   2   4      346.72      444.97    119.04 o 
 -10   2   4       24.84       17.55     18.86 o 
  -9   2   4      481.37      365.73     43.08 o 
  -8   2   4      128.72      116.49     15.30 o 
  -7   2   4      724.88      707.00     37.76 o 
  -6   2   4      352.24      339.72     25.24 o 
  -5   2   4       77.58       77.07      9.35 o 
  -4   2   4        7.28        5.53      5.69 o 
  -3   2   4    11071.15    12270.68    130.50 o 
  -2   2   4     9880.54     9328.09   1167.58 o 
  -1   2   4    27030.82    28774.22    285.01 o 
   0   2   4     6042.74     6397.85    108.36 o 
   1   2   4    43202.36    46589.42    530.04 o 
   2   2   4     3270.16     3301.82     87.51 o 
   3   2   4      109.40      111.39     12.31 o 
   4   2   4      139.21      183.39     16.32 o 
   5   2   4       51.39       44.86      9.87 o 
   6   2   4       33.23       29.15      9.57 o 
   7   2   4        4.75       11.66      9.38 o 
   8   2   4       40.87       19.91     11.70 o 
   9   2   4      165.26      157.45     28.08 o 
  10   2   4       26.71       19.22     17.06 o 
  11   2   4        7.28      -14.73     19.21 o 
  12   2   4       19.55       24.87     23.83 o 
  13   2   4       23.88       32.19     24.73 o 
  14   2   4      172.40       65.65     41.45 o 
  15   2   4       46.04        9.80     31.80 o 
  16   2   4       19.46       36.75     43.13 o 
  17   2   4      132.18       85.02     89.14 o 
 -18   3   4        0.15       -7.54     38.19 o 
 -17   3   4       48.55       38.15     32.31 o 
 -16   3   4        0.86        0.47     24.98 o 
 -15   3   4      182.25      213.17     42.62 o 
 -14   3   4        0.01        7.17     25.57 o 
 -13   3   4       67.36       89.94     30.29 o 
 -12   3   4       21.80       24.87     22.05 o 
 -11   3   4     1124.52      991.21     78.87 o 
 -10   3   4      149.78      133.52     30.47 o 
  -9   3   4       72.72       67.93     22.64 o 
  -8   3   4       61.34       54.93     13.06 o 
  -7   3   4       22.47       36.98      8.90 o 
  -6   3   4      413.75      372.15     23.39 o 
  -5   3   4      221.07      262.21     19.57 o 
  -4   3   4      730.43      664.81     31.92 o 
  -3   3   4      945.93      879.12     35.95 o 
  -2   3   4     2682.59     2587.58     62.04 o 
  -1   3   4     3089.16     3119.03    100.19 o 
   0   3   4     1174.86     1238.36     40.44 o 
   1   3   4     5254.85     5591.01    103.79 o 
   2   3   4       81.52      105.21     11.50 o 
   3   3   4     1011.48     1045.80     44.21 o 
   4   3   4       13.91       31.58      9.64 o 
   5   3   4      211.04      212.64     23.65 o 
   6   3   4       82.03       63.54     11.60 o 
   7   3   4        2.57       12.14      9.82 o 
   8   3   4      188.18      229.03     24.15 o 
   9   3   4      125.73      147.64     26.18 o 
  10   3   4       40.66       64.23     20.66 o 
  11   3   4       94.07      113.23     28.09 o 
  12   3   4       49.09       58.52     28.71 o 
  13   3   4       17.09       34.63     27.44 o 
  14   3   4        5.32       50.13     29.04 o 
  15   3   4        0.74       20.86     52.41 o 
  16   3   4        5.35       -4.95     51.18 o 
  17   3   4        2.65       48.70     75.11 o 
 -17   4   4      166.41      285.31     75.81 o 
 -16   4   4      498.55      481.12     60.39 o 
 -15   4   4      169.12      190.06     42.55 o 
 -14   4   4        0.14       -0.67     25.30 o 
 -13   4   4      728.91      689.40     70.73 o 
 -12   4   4     1310.19     1309.12    102.22 o 
 -11   4   4      451.45      481.98     56.98 o 
 -10   4   4      322.78      339.36     44.73 o 
  -9   4   4      136.19      127.72     19.98 o 
  -8   4   4       41.74       39.22     13.96 o 
  -7   4   4        6.45       12.60      8.66 o 
  -6   4   4      100.92       96.85     14.15 o 
  -5   4   4      120.53      137.59     15.98 o 
  -4   4   4      904.49      986.33     41.17 o 
  -3   4   4        1.42        5.32      8.10 o 
  -2   4   4      862.98      851.13     37.77 o 
  -1   4   4     1089.11      970.09     68.32 o 
   0   4   4      296.65      371.88     22.26 o 
   1   4   4       87.23       65.46      9.66 o 
   2   4   4     2316.84     2541.32     79.15 o 
   3   4   4       10.24       18.89      7.06 o 
   4   4   4      370.14      390.42     28.38 o 
   5   4   4        2.14       14.99      9.77 o 
   6   4   4      507.66      450.77     34.63 o 
   7   4   4       53.82       42.84     14.82 o 
   8   4   4       35.64       46.85     15.79 o 
   9   4   4       15.90       25.17     16.30 o 
  10   4   4       27.30       45.84     18.87 o 
  11   4   4      989.28     1082.05     78.49 o 
  12   4   4     1277.96     1256.97     79.25 o 
  13   4   4        0.12       -9.31     24.48 o 
  14   4   4      232.82      297.90     49.27 o 
  15   4   4       14.47        6.18     28.86 o 
  16   4   4       27.65       -7.43     56.95 o 
  17   4   4        2.51       33.02     72.64 o 
 -17   5   4       53.06       52.71     39.75 o 
 -16   5   4       20.08      -15.87     26.89 o 
 -15   5   4      240.50      262.92     46.06 o 
 -14   5   4        0.17       30.01     26.02 o 
 -13   5   4      112.43       96.25     32.69 o 
 -12   5   4      149.22      116.49     32.87 o 
 -11   5   4      132.60      118.50     31.03 o 
 -10   5   4        1.03        9.26     19.01 o 
  -9   5   4       12.41        6.39     13.19 o 
  -8   5   4      900.90      929.54     47.18 o 
  -7   5   4     2202.89     2305.89     74.95 o 
  -6   5   4      153.17      152.82     18.49 o 
  -5   5   4     2293.50     2213.03     69.84 o 
  -4   5   4      344.21      237.85     55.45 o 
  -3   5   4      315.68      331.16     25.29 o 
  -2   5   4      129.43      121.41     27.29 o 
  -1   5   4      129.63      154.37     15.85 o 
   0   5   4      343.54      252.41     19.53 o 
   1   5   4       72.43       97.85     14.67 o 
   2   5   4     2453.72     2790.23    164.36 o 
   3   5   4     5049.03     5338.07    143.85 o 
   4   5   4      335.63      378.75     23.97 o 
   5   5   4      495.32      500.73     33.15 o 
   6   5   4     1029.34      951.36     49.50 o 
   7   5   4        2.86        1.65     12.13 o 
   8   5   4       41.61       38.58     15.37 o 
   9   5   4      239.24      230.77     30.76 o 
  10   5   4      139.87      163.67     26.40 o 
  11   5   4     3939.99     4128.18    166.16 o 
  12   5   4      611.38      656.61     68.73 o 
  13   5   4        0.26       -6.63     24.72 o 
  14   5   4       18.54       40.63     26.76 o 
  15   5   4       18.08       14.81     32.27 o 
  16   5   4        1.48      -33.47     32.90 o 
  17   5   4        0.06       57.78     80.06 o 
 -17   6   4       25.37        2.81     33.16 o 
 -16   6   4      207.41      228.25     50.61 o 
 -15   6   4       82.54       80.61     34.71 o 
 -14   6   4        1.94       27.27     27.07 o 
 -13   6   4      708.41      719.70     75.48 o 
 -12   6   4      105.58       99.70     34.46 o 
 -11   6   4      160.63      173.13     36.80 o 
 -10   6   4      284.67      319.32     44.74 o 
  -9   6   4      187.26      183.68     25.26 o 
  -8   6   4      680.38      627.08     40.19 o 
  -7   6   4        2.88       -0.33     10.47 o 
  -6   6   4      125.90      138.62     21.96 o 
  -5   6   4      101.66       95.68     15.93 o 
  -4   6   4        1.73       18.68     11.05 o 
  -3   6   4       60.75       44.24     12.72 o 
  -2   6   4        4.09        1.10      8.34 o 
  -1   6   4      136.84      133.97     16.34 o 
   0   6   4     1336.80     1380.65     53.61 o 
   1   6   4      640.38      619.54     38.63 o 
   2   6   4      422.04      436.72     30.80 o 
   3   6   4     1677.12     2020.09     83.22 o 
   4   6   4      115.95      123.06     25.47 o 
   5   6   4      168.82      191.54     17.17 o 
   6   6   4        0.60       20.89      8.71 o 
   7   6   4      403.87      358.99     44.19 o 
   8   6   4       17.74       16.39     18.92 o 
   9   6   4     2201.98     2127.81    114.77 o 
  10   6   4      191.43      161.65     37.18 o 
  11   6   4        7.90       12.00     22.89 o 
  12   6   4        1.57       -4.81     24.44 o 
  13   6   4      404.34      399.15     57.99 o 
  14   6   4        6.13       22.73     28.90 o 
  15   6   4        0.29       12.36     32.99 o 
  16   6   4        2.08       68.44     46.85 o 
 -16   7   4        3.93       35.64     43.75 o 
 -15   7   4        0.50       44.92     58.25 o 
 -14   7   4      569.87      529.62     75.75 o 
 -13   7   4      359.87      440.87     59.23 o 
 -12   7   4      841.29      897.94     79.55 o 
 -11   7   4       18.01       14.86     25.34 o 
 -10   7   4        3.88       17.18     19.50 o 
  -9   7   4      431.64      446.99     43.63 o 
  -8   7   4       59.27       48.16     14.88 o 
  -7   7   4      122.12      153.91     20.47 o 
  -6   7   4      705.02      793.15     45.15 o 
  -5   7   4      274.93      228.95     31.82 o 
  -4   7   4      351.64      427.44     32.10 o 
  -3   7   4        1.22       11.07     11.57 o 
  -2   7   4       97.49      102.99     15.73 o 
  -1   7   4       48.30       61.68     12.85 o 
   0   7   4       73.09       78.23     12.44 o 
   1   7   4       41.83       49.19     12.77 o 
   2   7   4     1141.46     1229.36     56.18 o 
   3   7   4       13.82       39.01     14.47 o 
   4   7   4      123.93      131.69     27.12 o 
   5   7   4        9.55       -8.90     17.30 o 
   6   7   4       51.77       56.61     23.05 o 
   7   7   4      249.06      210.76     36.14 o 
   8   7   4     1639.64     1456.96     92.43 o 
   9   7   4     2337.00     2200.03    115.59 o 
  10   7   4     1787.10     1702.93    105.49 o 
  11   7   4      759.37      739.01     73.56 o 
  12   7   4       55.71       60.21     28.82 o 
  13   7   4      194.33      186.50     39.99 o 
  14   7   4       17.01       61.75     31.87 o 
  15   7   4        5.82      -17.66     27.86 o 
  16   7   4       14.03       31.38     50.74 o 
 -16   8   4       24.24       -5.65     42.18 o 
 -15   8   4       46.27       79.64     44.36 o 
 -14   8   4       36.59       42.05     38.24 o 
 -13   8   4      179.95      164.49     43.59 o 
 -12   8   4      733.81      664.07     82.08 o 
 -11   8   4       11.03       51.84     25.38 o 
 -10   8   4       87.96       95.03     30.35 o 
  -9   8   4      643.38      671.86     56.01 o 
  -8   8   4      293.56      286.78     34.14 o 
  -7   8   4       24.28       77.71     16.50 o 
  -6   8   4       85.18       85.13     16.61 o 
  -5   8   4      523.37      538.06     38.99 o 
  -4   8   4      213.80      160.41     22.56 o 
  -3   8   4       35.12       49.22     13.50 o 
  -2   8   4       45.65       70.03     14.30 o 
  -1   8   4        0.00        0.57      9.58 o 
   0   8   4      594.12      609.34     32.95 o 
   1   8   4     1103.39     1132.82     60.87 o 
   2   8   4      685.52      775.78     48.97 o 
   3   8   4      128.76      125.12     18.70 o 
   4   8   4      308.18      240.96     44.20 o 
   5   8   4      175.20      146.29     29.33 o 
   6   8   4       43.13       34.77     21.40 o 
   7   8   4      817.88      801.17     67.51 o 
   8   8   4     1520.18     1518.22     98.20 o 
   9   8   4        4.11       14.32     22.88 o 
  10   8   4        0.06        7.02     23.47 o 
  11   8   4      141.11      123.56     36.16 o 
  12   8   4       52.74       60.15     31.11 o 
  13   8   4      156.49      194.30     41.20 o 
  14   8   4        4.73       23.70     36.35 o 
  15   8   4       18.31       42.17     32.46 o 
  16   8   4       54.66       74.24     52.76 o 
 -15   9   4        3.53       47.09     51.70 o 
 -14   9   4      142.22      145.82     54.85 o 
 -13   9   4      113.44      151.64    114.73 o 
 -12   9   4      428.56      455.75    126.70 o 
 -11   9   4       11.83       -5.52     24.29 o 
 -10   9   4        1.91       -5.01     20.13 o 
  -9   9   4      555.45      569.44     53.33 o 
  -8   9   4       42.37       71.38     23.97 o 
  -7   9   4       66.84       64.46     17.27 o 
  -6   9   4       15.39       26.44     15.78 o 
  -5   9   4       12.79        6.77     12.65 o 
  -4   9   4        1.08        6.79     12.72 o 
  -3   9   4      230.11      224.98     24.85 o 
  -2   9   4      347.69      363.58     30.03 o 
  -1   9   4       85.22       84.39     21.47 o 
   0   9   4      472.26      455.02     40.60 o 
   1   9   4      124.19      144.15     23.69 o 
   2   9   4      202.06      176.52     26.10 o 
   3   9   4       36.87       56.36     24.12 o 
   4   9   4       26.55       26.96     20.49 o 
   5   9   4       21.51       22.09     20.00 o 
   6   9   4       71.09       57.04     24.63 o 
   7   9   4      183.00      141.56     33.59 o 
   8   9   4      842.92      693.83     67.32 o 
   9   9   4      346.19      291.39     44.71 o 
  10   9   4      181.03      174.77     41.17 o 
  11   9   4      224.84      214.74     43.15 o 
  12   9   4        3.43       -3.32     24.91 o 
  13   9   4       36.25       54.88     28.37 o 
  14   9   4        4.20       27.05     31.20 o 
  15   9   4       27.28       68.38     38.05 o 
 -15  10   4       38.79       26.74     46.39 o 
 -14  10   4       32.01       43.48     50.78 o 
 -13  10   4        0.00       38.77     43.49 o 
 -12  10   4       84.32      137.29     53.72 o 
 -11  10   4      602.01      745.79    132.06 o 
 -10  10   4       14.61       -3.23     27.45 o 
  -9  10   4      102.13      159.47     34.35 o 
  -8  10   4      195.38      237.90     35.62 o 
  -7  10   4       40.94       37.55     15.58 o 
  -6  10   4        3.08        1.52     15.96 o 
  -5  10   4        4.89       -1.98     13.71 o 
  -4  10   4      110.73      116.96     21.29 o 
  -3  10   4        8.01       14.16     16.20 o 
  -2  10   4      870.58      586.96    163.40 o 
  -1  10   4       62.88       54.24     19.57 o 
   0  10   4       44.57       43.26     18.46 o 
   1  10   4      464.51      463.13     42.12 o 
   2  10   4       63.60       52.90     22.93 o 
   3  10   4        4.31       -7.11     17.95 o 
   4  10   4      186.65      153.30     34.39 o 
   5  10   4      614.92      447.94     51.80 o 
   6  10   4      132.66      140.70     33.65 o 
   7  10   4      381.91      362.98     50.70 o 
   8  10   4      122.93      112.49     32.57 o 
   9  10   4       24.89       64.38     32.20 o 
  10  10   4        5.17       32.05     28.69 o 
  11  10   4        1.72       20.49     27.34 o 
  12  10   4       23.39       20.46     26.81 o 
  13  10   4       11.12       18.65     25.82 o 
  14  10   4       10.38       15.00     32.98 o 
 -14  11   4       12.89       13.61     48.70 o 
 -13  11   4       58.08       94.97     49.15 o 
 -12  11   4       60.01      101.99     53.19 o 
 -11  11   4       72.30      110.44    104.00 o 
 -10  11   4        1.00       38.33     31.14 o 
  -9  11   4      270.66      284.33     47.96 o 
  -8  11   4       30.76       25.21     26.61 o 
  -7  11   4        0.28        7.61     18.75 o 
  -6  11   4       68.73       92.59     21.44 o 
  -5  11   4        3.44        5.78     20.49 o 
  -4  11   4     1055.56     1035.48     68.10 o 
  -3  11   4      959.88      989.94     68.79 o 
  -2  11   4       16.42       28.26     20.19 o 
  -1  11   4     2383.47     1904.07    376.68 o 
   0  11   4     1218.86     1218.25     73.14 o 
   1  11   4       79.61       71.16     29.93 o 
   2  11   4       44.31       34.45     22.98 o 
   3  11   4      130.66      135.86     33.94 o 
   4  11   4       21.07       18.75     21.41 o 
   5  11   4      187.63      177.89     37.06 o 
   6  11   4      423.29      387.77     52.76 o 
   7  11   4      228.78      154.37     39.02 o 
   8  11   4       24.08       12.47     26.11 o 
   9  11   4       26.11       41.59     26.43 o 
  10  11   4       14.66        1.78     25.81 o 
  11  11   4       23.95        7.28     25.52 o 
  12  11   4        1.09       28.90     26.58 o 
  13  11   4       98.66       94.00     31.22 o 
  14  11   4       28.16        1.06     35.79 o 
 -13  12   4       10.84       42.27     43.83 o 
 -12  12   4        0.74      -20.45     48.12 o 
 -11  12   4      195.52      192.24     76.35 o 
 -10  12   4      116.74      173.23     47.41 o 
  -9  12   4       30.50       53.14     31.99 o 
  -8  12   4       12.47       53.42     39.59 o 
  -7  12   4      351.56      390.50     52.81 o 
  -6  12   4      683.60      721.92     71.10 o 
  -5  12   4       62.77       99.53     30.87 o 
  -4  12   4     1276.78     1397.61    109.04 o 
  -3  12   4      580.78      567.95     53.76 o 
  -2  12   4     2841.90     2938.65    131.24 o 
  -1  12   4     1132.38     1083.70     73.09 o 
   0  12   4        0.02        4.92     20.46 o 
   1  12   4     1097.80     1183.38     90.41 o 
   2  12   4       10.04       21.59     22.25 o 
   3  12   4       84.64       93.87     33.00 o 
   4  12   4      480.82      476.80     58.39 o 
   5  12   4      119.93       73.53     32.33 o 
   6  12   4      668.47      520.88     63.45 o 
   7  12   4       99.67       57.27     30.56 o 
   8  12   4        8.06       -2.92     24.86 o 
   9  12   4       20.72       10.79     25.91 o 
  10  12   4       20.67       -0.73     29.55 o 
  11  12   4       93.63      147.02     38.23 o 
  12  12   4       46.02       57.46     31.07 o 
  13  12   4       90.92      141.09     36.67 o 
 -12  13   4        1.72      -37.14     79.24 o 
 -11  13   4       12.00      132.89    117.21 o 
 -10  13   4       80.68       88.34     53.71 o 
  -9  13   4       65.64       77.37     52.55 o 
  -8  13   4       10.55        3.66     42.23 o 
  -7  13   4        0.19       27.37     28.42 o 
  -6  13   4        0.56        0.03     26.27 o 
  -5  13   4      441.81      583.89     64.94 o 
  -4  13   4       86.25      114.46     33.72 o 
  -3  13   4        0.41       21.99     27.36 o 
  -2  13   4      367.35      321.52     48.79 o 
  -1  13   4       23.79       50.76     27.59 o 
   0  13   4        5.57        1.42     23.63 o 
   1  13   4     1425.86      834.36    358.76 o 
   2  13   4       19.35       21.07     24.89 o 
   3  13   4      161.88      159.91     39.63 o 
   4  13   4      100.23      137.36     35.65 o 
   5  13   4      242.15      235.26     44.64 o 
   6  13   4        0.41       15.44     25.57 o 
   7  13   4       25.55       19.11     27.34 o 
   8  13   4       11.11       24.14     27.63 o 
   9  13   4       10.88       -7.32     30.87 o 
  10  13   4        0.02      -21.74     22.22 o 
  11  13   4       55.60       70.00     32.60 o 
  12  13   4       12.42       60.64     28.09 o 
 -11  14   4       21.50      -14.03     89.97 o 
 -10  14   4       10.94       11.68     53.43 o 
  -9  14   4        7.37       19.78     44.51 o 
  -8  14   4        0.00       10.29     51.05 o 
  -7  14   4        0.58       54.60     35.62 o 
  -6  14   4       21.33       66.11     37.11 o 
  -5  14   4       31.76       52.48     34.27 o 
  -4  14   4       54.21       49.27     33.18 o 
  -3  14   4      156.89      189.69     49.75 o 
  -2  14   4       31.12       25.18     33.79 o 
  -1  14   4        0.69       -7.17     38.25 o 
   0  14   4      104.18       94.65     44.85 o 
   1  14   4       87.72       91.64     41.17 o 
   2  14   4      297.31      189.59     54.40 o 
   3  14   4       90.16       91.51     34.27 o 
   4  14   4      344.72      369.01     52.23 o 
   5  14   4       54.20       64.38     33.06 o 
   6  14   4       73.25       65.43     31.70 o 
   7  14   4       11.76      -15.59     25.18 o 
   8  14   4        8.13        6.55     25.13 o 
   9  14   4       10.38       44.54     27.83 o 
  10  14   4        5.48      -20.97     26.30 o 
  11  14   4       19.27       10.01     26.60 o 
 -10  15   4        0.16      -64.42     55.12 o 
  -9  15   4       42.11      114.60     68.82 o 
  -8  15   4       75.56      118.01     64.92 o 
  -7  15   4        2.36       -2.49     41.91 o 
  -6  15   4        9.85       19.11     31.01 o 
  -5  15   4        0.56       21.63     31.55 o 
  -4  15   4       19.00       30.10     27.39 o 
  -3  15   4      136.51      117.84     44.62 o 
  -2  15   4       97.62      101.42     42.23 o 
  -1  15   4        0.01       -9.86     29.10 o 
   0  15   4      228.85      271.09     62.95 o 
   1  15   4       63.32       41.64     55.53 o 
   2  15   4       12.75       13.32     35.09 o 
   3  15   4      163.44      157.99     49.53 o 
   4  15   4      149.21      148.06     38.61 o 
   5  15   4      133.08      146.91     41.18 o 
   6  15   4        0.27       21.61     27.10 o 
   7  15   4      119.52      103.52     33.81 o 
   8  15   4        0.00       -0.26     28.17 o 
   9  15   4        0.00       21.80     33.70 o 
  -8  16   4        0.09      -17.10     44.75 o 
  -7  16   4        9.09       72.36     63.45 o 
  -6  16   4      146.52      111.37     43.50 o 
  -5  16   4       65.88       72.61     36.00 o 
  -4  16   4       31.75       56.18     49.52 o 
  -3  16   4        5.30       -0.31     35.72 o 
  -2  16   4      165.58      156.87     49.14 o 
  -1  16   4       20.43        3.29     34.32 o 
   0  16   4       13.54       31.00     33.10 o 
   1  16   4        0.45      -13.83     32.34 o 
   2  16   4        0.31       11.45     31.58 o 
   3  16   4       73.34       66.07     35.03 o 
   4  16   4        0.60       36.51     35.33 o 
   5  16   4       17.85       45.38     35.72 o 
   6  16   4        1.51       14.54     34.18 o 
   7  16   4       33.96       21.69     41.09 o 
   8  16   4        0.02       -6.47     33.60 o 
  -6  17   4       11.08       31.71     45.19 o 
  -5  17   4        5.19       43.95     53.65 o 
  -4  17   4        5.40      -30.58     68.10 o 
  -3  17   4       52.54       50.17     52.21 o 
  -2  17   4        0.28        6.54     35.36 o 
  -1  17   4        3.14        6.42     33.78 o 
   0  17   4        1.15        8.79     38.58 o 
   1  17   4       26.05       37.80     32.76 o 
   2  17   4        1.18       11.97     32.39 o 
   3  17   4       39.95       58.50     38.81 o 
   4  17   4        9.28       23.92     39.10 o 
   5  17   4        2.57      -13.39     37.04 o 
 -18   1   5       34.27       44.42     37.00 o 
 -17   1   5        8.37       39.32     30.52 o 
 -16   1   5        0.12      -10.94     26.66 o 
 -15   1   5        2.81       36.78     28.50 o 
 -14   1   5        3.18       30.69     29.82 o 
 -13   1   5      276.66      266.47     45.64 o 
 -12   1   5       94.08       67.18     29.36 o 
 -11   1   5      226.17      206.95     39.37 o 
 -10   1   5       40.24       33.37     20.83 o 
  -9   1   5      538.93      440.69     49.55 o 
  -8   1   5       73.28       44.96     19.67 o 
  -7   1   5     1220.11     1104.80     72.25 o 
  -6   1   5       58.16       51.89     17.07 o 
  -5   1   5       49.99       27.31     11.30 o 
  -4   1   5      116.57      134.97     15.83 o 
  -3   1   5        0.99       15.42      9.28 o 
  -2   1   5     2471.00     2285.42     59.15 o 
  -1   1   5     4154.84     3977.35    108.84 o 
   0   1   5      499.79      160.65    105.08 o 
   1   1   5     7503.50     7326.94    112.16 o 
   2   1   5      110.26       98.37     22.82 o 
   3   1   5       48.78       52.49     11.53 o 
   4   1   5      342.90      404.81     28.39 o 
   5   1   5      421.19      444.22     30.00 o 
   6   1   5      396.01      408.62     30.11 o 
   7   1   5      222.37      253.23     25.59 o 
   8   1   5       27.88       47.82     15.35 o 
   9   1   5       24.57       44.64     16.25 o 
  10   1   5       37.68       71.02     22.64 o 
  11   1   5       21.68       37.73     19.50 o 
  12   1   5       26.85       -8.31     18.66 o 
  13   1   5      392.09      418.54     81.55 o 
  14   1   5        3.52       30.96     40.84 o 
  15   1   5       95.59      143.26     56.17 o 
  16   1   5        9.26       37.03     36.89 o 
  17   1   5       46.60      102.19     59.80 o 
 -17   2   5        0.35        7.93     28.93 o 
 -16   2   5       57.10       34.11     32.17 o 
 -15   2   5        0.65       32.90     27.76 o 
 -14   2   5        5.10        4.37     27.76 o 
 -13   2   5      120.49      102.09     35.11 o 
 -12   2   5       35.90       30.69     24.44 o 
 -11   2   5      331.63      282.09     42.71 o 
 -10   2   5     1006.75      959.34     76.07 o 
  -9   2   5        6.44        4.37     16.60 o 
  -8   2   5       30.11       35.28     20.24 o 
  -7   2   5      303.16      294.98     23.05 o 
  -6   2   5       59.68       70.11     12.09 o 
  -5   2   5      419.63      433.04     31.52 o 
  -4   2   5      969.06     1002.71     38.87 o 
  -3   2   5     1188.58     1317.42     52.30 o 
  -2   2   5       79.55      101.94     14.03 o 
  -1   2   5     2121.75     2399.10     64.06 o 
   0   2   5     2521.61     2745.48     69.31 o 
   1   2   5      255.49      279.16     23.93 o 
   2   2   5       77.71      103.52     15.03 o 
   3   2   5     1034.03     1267.47     45.47 o 
   4   2   5        0.26        9.31      8.65 o 
   5   2   5      705.73      662.37    113.29 o 
   6   2   5       58.28       42.20     11.56 o 
   7   2   5       14.37       12.11     10.37 o 
   8   2   5       33.47       41.15     14.68 o 
   9   2   5      344.82      351.10     40.51 o 
  10   2   5        8.49       19.27     18.93 o 
  11   2   5        6.75       12.55     20.38 o 
  12   2   5      516.57      539.09     58.07 o 
  13   2   5       35.40       52.32     24.65 o 
  14   2   5      220.20      120.40     43.07 o 
  15   2   5        0.00       25.17     36.71 o 
  16   2   5        4.28       40.44     56.95 o 
  17   2   5       24.85       61.08     82.54 o 
 -17   3   5        1.28       13.35     28.86 o 
 -16   3   5       74.64       82.81     34.07 o 
 -15   3   5       46.02       43.55     28.07 o 
 -14   3   5        2.77       20.94     25.86 o 
 -13   3   5        1.65        7.86     25.44 o 
 -12   3   5      120.90       96.99     32.52 o 
 -11   3   5       23.55       25.26     22.06 o 
 -10   3   5       43.93       24.47     24.54 o 
  -9   3   5      350.78      269.64     41.61 o 
  -8   3   5      162.43      189.04     20.84 o 
  -7   3   5     2007.69     1918.81     70.56 o 
  -6   3   5       10.02        4.97     10.70 o 
  -5   3   5      605.28      690.94     35.10 o 
  -4   3   5      667.49      785.55     36.83 o 
  -3   3   5       11.74        6.75      7.80 o 
  -2   3   5      660.68      674.32     35.49 o 
  -1   3   5     1168.10     1334.67     48.53 o 
   0   3   5     5436.27     5652.50    107.07 o 
   1   3   5      864.76     1015.19     41.48 o 
   2   3   5      262.33      332.06     22.45 o 
   3   3   5      346.73      403.47     32.39 o 
   4   3   5     1222.33     1198.73     58.75 o 
   5   3   5      112.01      136.35     20.36 o 
   6   3   5      276.58      289.69     21.51 o 
   7   3   5       55.63       54.96     17.69 o 
   8   3   5       53.09       65.12     19.84 o 
   9   3   5      394.09      358.62     39.92 o 
  10   3   5        6.88       15.54     18.83 o 
  11   3   5      109.28      110.91     29.32 o 
  12   3   5      124.09      148.71     32.95 o 
  13   3   5      241.33      305.61     52.36 o 
  14   3   5       34.41       45.07     43.95 o 
  15   3   5       33.96       61.28     43.14 o 
  16   3   5        0.02        9.08     51.18 o 
  17   3   5       40.95       82.54     89.14 o 
 -17   4   5        1.36       16.34     28.88 o 
 -16   4   5       61.23       64.92     28.67 o 
 -15   4   5      291.99      271.55     49.40 o 
 -14   4   5      199.60      220.82     46.62 o 
 -13   4   5        9.14       17.93     25.48 o 
 -12   4   5       47.96       26.95     26.22 o 
 -11   4   5        5.43       20.15     24.11 o 
 -10   4   5      328.19      428.08    115.24 o 
  -9   4   5      497.39      447.04     51.86 o 
  -8   4   5      670.28      638.79     44.05 o 
  -7   4   5      152.25      177.28     18.16 o 
  -6   4   5      142.93      115.69     15.48 o 
  -5   4   5      155.88      179.69     18.27 o 
  -4   4   5     1681.79     1853.08     61.63 o 
  -3   4   5      199.69      189.40     19.82 o 
  -2   4   5     1752.58     1750.08     57.88 o 
  -1   4   5      289.27      232.05     42.97 o 
   0   4   5      434.54      431.09     26.43 o 
   1   4   5     1446.07     1424.06     45.96 o 
   2   4   5      145.55      140.74     12.68 o 
   3   4   5      420.99      480.25     30.81 o 
   4   4   5       87.32       89.08     14.20 o 
   5   4   5     1213.77     1277.78     66.36 o 
   6   4   5        3.96       34.72     14.26 o 
   7   4   5      114.68      102.38     21.03 o 
   8   4   5      139.80      144.69     25.41 o 
   9   4   5      144.39      131.12     26.82 o 
  10   4   5      286.33      267.25     38.94 o 
  11   4   5      200.13      201.46     33.77 o 
  12   4   5      254.63      319.44     59.73 o 
  13   4   5       21.49       37.48     30.06 o 
  14   4   5       76.02      124.63     38.69 o 
  15   4   5        2.74       -1.06     30.60 o 
  16   4   5       65.38       85.02     69.33 o 
  17   4   5       31.81       -4.95     49.52 o 
 -17   5   5      117.25      127.82     41.81 o 
 -16   5   5      201.87      253.55     55.68 o 
 -15   5   5       35.10       40.73     23.69 o 
 -14   5   5       39.60       35.26     29.08 o 
 -13   5   5      347.36      414.77     57.29 o 
 -12   5   5      440.70      478.26     59.56 o 
 -11   5   5       40.25       46.81     26.42 o 
 -10   5   5       48.52       33.40     23.06 o 
  -9   5   5        0.28        6.34     20.52 o 
  -8   5   5       55.39       69.87     18.38 o 
  -7   5   5       97.20      102.62     15.96 o 
  -6   5   5       29.06       26.74     11.85 o 
  -5   5   5      258.89      254.15     23.92 o 
  -4   5   5      695.91      669.72     66.83 o 
  -3   5   5      166.55      189.10     20.81 o 
  -2   5   5      173.16      186.14     24.18 o 
  -1   5   5     1511.32     1697.96     56.81 o 
   0   5   5        4.57       14.55      9.67 o 
   1   5   5     3481.51     3761.37     73.39 o 
   2   5   5     3342.29     3460.60     96.61 o 
   3   5   5      569.48      629.95     29.04 o 
   4   5   5       23.02       40.44     10.23 o 
   5   5   5        1.61       14.82     10.40 o 
   6   5   5        8.61       22.34     12.98 o 
   7   5   5      247.06      235.61     27.68 o 
   8   5   5      254.01      225.99     30.25 o 
   9   5   5      311.02      341.72     46.95 o 
  10   5   5     5234.21     5319.82    188.61 o 
  11   5   5       62.69       78.35     28.62 o 
  12   5   5        1.10       30.55     25.09 o 
  13   5   5       41.20       25.77     29.14 o 
  14   5   5       86.42       86.49     37.90 o 
  15   5   5       19.70        1.61     27.54 o 
  16   5   5        5.79       -3.30     60.25 o 
  17   5   5       15.86       -9.90     60.25 o 
 -17   6   5      512.06      636.71     88.80 o 
 -16   6   5       67.36       84.63     39.84 o 
 -15   6   5      920.27      957.74     89.61 o 
 -14   6   5        0.29        2.85     26.29 o 
 -13   6   5      316.86      251.30     45.62 o 
 -12   6   5      108.70       98.84     34.25 o 
 -11   6   5       62.02       44.54     28.12 o 
 -10   6   5      255.51      220.74     38.13 o 
  -9   6   5      113.63       91.96     26.85 o 
  -8   6   5        0.02        5.19     16.56 o 
  -7   6   5     1080.53     1117.68     50.96 o 
  -6   6   5      276.86      347.62     29.23 o 
  -5   6   5      425.05      291.69     60.93 o 
  -4   6   5      950.27     1028.32     49.14 o 
  -3   6   5      437.37      500.28     34.07 o 
  -2   6   5      455.85      367.73     67.24 o 
  -1   6   5      311.02      302.84     24.20 o 
   0   6   5     6572.09     7216.22    219.69 o 
   1   6   5       31.89       38.26     12.91 o 
   2   6   5    10430.56    11228.00    163.14 o 
   3   6   5     2880.12     3065.94    120.94 o 
   4   6   5     1051.63      905.55     63.33 o 
   5   6   5     1515.07     1474.75     86.06 o 
   6   6   5       62.67       55.56     22.67 o 
   7   6   5      627.70      542.30     56.14 o 
   8   6   5      686.21      601.66     62.09 o 
   9   6   5     2479.05     2486.65    131.29 o 
  10   6   5     2603.35     2693.44    136.08 o 
  11   6   5      634.33      657.19     71.38 o 
  12   6   5      348.84      356.44     53.31 o 
  13   6   5      327.18      331.04     55.44 o 
  14   6   5       95.88       68.11     32.97 o 
  15   6   5        0.37       -5.09     26.91 o 
  16   6   5      153.66      173.90     45.27 o 
 -16   7   5      269.94      318.65     62.05 o 
 -15   7   5      174.69      204.52     49.01 o 
 -14   7   5     1028.79     1079.15     93.22 o 
 -13   7   5       21.50       42.81     30.44 o 
 -12   7   5        8.23       33.22     25.39 o 
 -11   7   5       23.48      -13.55     18.83 o 
 -10   7   5        2.76       13.67     23.63 o 
  -9   7   5      150.35      163.67     26.01 o 
  -8   7   5      134.71      111.19     25.44 o 
  -7   7   5      533.77      571.42     38.97 o 
  -6   7   5      366.10      352.13     30.15 o 
  -5   7   5        0.01       23.39     12.54 o 
  -4   7   5      610.30      613.22     39.58 o 
  -3   7   5        0.46        7.36     11.04 o 
  -2   7   5      125.56      141.82     18.82 o 
  -1   7   5      390.02      419.81     29.13 o 
   0   7   5      286.25      350.28     24.98 o 
   1   7   5     1211.53     1355.30     62.72 o 
   2   7   5      666.59      748.16     43.20 o 
   3   7   5      658.15      636.21     55.80 o 
   4   7   5      291.30      260.26     37.36 o 
   5   7   5     1334.62     1156.66     77.82 o 
   6   7   5      440.66      352.12     44.73 o 
   7   7   5     1044.38     1013.32     77.27 o 
   8   7   5     1281.88     1221.02     89.62 o 
   9   7   5      602.90      595.47     63.59 o 
  10   7   5      467.42      407.29     66.12 o 
  11   7   5       24.59       25.86     25.59 o 
  12   7   5        4.91       30.43     32.73 o 
  13   7   5      262.13      288.43     51.58 o 
  14   7   5       13.10      -15.79     33.72 o 
  15   7   5       79.44      119.28     37.77 o 
  16   7   5       12.49        6.03     42.86 o 
 -16   8   5      137.37      189.24     58.74 o 
 -15   8   5      631.99      661.09    110.60 o 
 -14   8   5       42.65       80.65     35.86 o 
 -13   8   5        0.49        7.14     25.58 o 
 -12   8   5       60.12       99.45     30.50 o 
 -11   8   5      156.11      152.24     44.50 o 
 -10   8   5      162.68      134.98     33.42 o 
  -9   8   5      127.50      135.92     25.29 o 
  -8   8   5      120.14      123.80     25.75 o 
  -7   8   5       16.31       35.99     15.91 o 
  -6   8   5     1131.43      986.37    142.54 o 
  -5   8   5       92.64      100.30     18.32 o 
  -4   8   5      176.33      206.02     23.94 o 
  -3   8   5      455.07      452.07     34.05 o 
  -2   8   5      333.41      362.79     30.49 o 
  -1   8   5       42.43       39.02     11.48 o 
   0   8   5      131.67      155.85     24.51 o 
   1   8   5       92.00       90.07     18.47 o 
   2   8   5      124.73      138.91     20.20 o 
   3   8   5     1513.64     1277.72     84.23 o 
   4   8   5       21.15       16.41     19.37 o 
   5   8   5      385.12      413.61     49.77 o 
   6   8   5       79.20       75.26     24.22 o 
   7   8   5       83.01       67.83     24.89 o 
   8   8   5      337.45      322.54     48.47 o 
   9   8   5       23.40        5.24     26.37 o 
  10   8   5      264.02      281.20     46.40 o 
  11   8   5       37.54       60.10     30.22 o 
  12   8   5      182.76      199.60     45.37 o 
  13   8   5       49.82       32.33     28.13 o 
  14   8   5       16.14       52.90     29.36 o 
  15   8   5        9.73       -9.48     38.14 o 
 -15   9   5      189.39      218.36     64.74 o 
 -14   9   5      128.40      166.58     66.39 o 
 -13   9   5       18.45       52.68     42.37 o 
 -12   9   5      220.30      240.67     48.35 o 
 -11   9   5        5.65      -10.67     29.28 o 
 -10   9   5        1.83       -2.27     21.97 o 
  -9   9   5      107.77      121.43     28.60 o 
  -8   9   5       87.71      107.57     27.15 o 
  -7   9   5       26.96       36.57     16.84 o 
  -6   9   5      262.28      323.03     33.67 o 
  -5   9   5        6.08       18.39     13.82 o 
  -4   9   5      572.45      580.97     60.49 o 
  -3   9   5      212.82      210.39     24.69 o 
  -2   9   5      143.32      158.48     26.33 o 
  -1   9   5      174.98      184.67     28.60 o 
   0   9   5      748.20      703.12     51.32 o 
   1   9   5      406.55      393.09     37.89 o 
   2   9   5        8.00        4.90     19.43 o 
   3   9   5       21.44        5.82     19.11 o 
   4   9   5        1.78       23.96     20.08 o 
   5   9   5       51.09       91.17     28.40 o 
   6   9   5       53.40       37.78     22.54 o 
   7   9   5       18.02       18.80     23.43 o 
   8   9   5      115.84       77.07     30.77 o 
   9   9   5      777.70      673.52     71.13 o 
  10   9   5      105.94      115.03     39.55 o 
  11   9   5       70.97       92.79     34.22 o 
  12   9   5      219.87      252.63     47.68 o 
  13   9   5      222.61      207.86     42.07 o 
  14   9   5        0.47      -11.32     25.76 o 
  15   9   5       19.23       12.79     35.07 o 
 -14  10   5       30.36       58.01     46.75 o 
 -13  10   5       70.56      133.65     53.72 o 
 -12  10   5       12.14       -4.80     37.30 o 
 -11  10   5       75.03       78.48     44.54 o 
 -10  10   5       65.58       85.83     34.19 o 
  -9  10   5       30.94       44.83     23.92 o 
  -8  10   5        4.84        0.96     17.53 o 
  -7  10   5       92.96      116.84     21.74 o 
  -6  10   5       73.71       73.58     19.90 o 
  -5  10   5       29.75       39.46     16.51 o 
  -4  10   5       11.49       28.41     18.99 o 
  -3  10   5      107.51      101.19     24.91 o 
  -2  10   5      496.79      528.80     48.09 o 
  -1  10   5        1.03        4.27     16.97 o 
   0  10   5      181.34      152.42     27.54 o 
   1  10   5      249.44      228.81     40.97 o 
   2  10   5       68.39       42.68     20.78 o 
   3  10   5       68.82      159.62     76.34 o 
   4  10   5        2.46       15.17     20.38 o 
   5  10   5       52.57       54.97     26.08 o 
   6  10   5       10.71       -0.72     22.95 o 
   7  10   5       54.90       28.12     25.72 o 
   8  10   5        9.99       11.07     25.17 o 
   9  10   5        0.90        8.61     23.08 o 
  10  10   5       87.31       70.76     29.76 o 
  11  10   5       32.22       39.03     26.57 o 
  12  10   5       14.09       36.99     25.37 o 
  13  10   5        0.27       22.96     28.68 o 
  14  10   5       30.79       45.19     27.46 o 
 -14  11   5        0.30       20.23     44.83 o 
 -13  11   5       31.88        3.15     41.95 o 
 -12  11   5       42.34       51.02     45.34 o 
 -11  11   5        5.85       14.86     44.03 o 
 -10  11   5       78.81       96.82     41.05 o 
  -9  11   5        7.87       21.60     27.49 o 
  -8  11   5       20.95       10.91     20.72 o 
  -7  11   5      786.23      780.55     72.81 o 
  -6  11   5      259.66      192.39     49.26 o 
  -5  11   5      363.82      454.65     52.60 o 
  -4  11   5      229.65      261.22     37.23 o 
  -3  11   5       50.14       44.41     25.16 o 
  -2  11   5     1128.06     1059.36     70.33 o 
  -1  11   5     1000.28     1019.17     68.14 o 
   0  11   5      725.11      742.77     71.57 o 
   1  11   5        0.18       15.01     22.96 o 
   2  11   5       40.32       19.20     22.95 o 
   3  11   5        9.93        1.62     19.11 o 
   4  11   5       50.14       47.13     28.20 o 
   5  11   5        2.26        5.17     24.15 o 
   6  11   5       81.90       63.25     29.47 o 
   7  11   5       11.89       16.63     29.53 o 
   8  11   5       82.91       48.74     31.94 o 
   9  11   5        1.98        2.66     27.25 o 
  10  11   5        8.40       -1.42     25.82 o 
  11  11   5        5.30       11.90     25.12 o 
  12  11   5        0.75      -17.85     23.73 o 
  13  11   5       32.86       82.52     29.46 o 
 -13  12   5        3.85        5.89     72.64 o 
 -12  12   5       11.93      -12.75     39.78 o 
 -11  12   5       71.30       78.53     47.11 o 
 -10  12   5        0.43       42.92     70.16 o 
  -9  12   5      656.88      739.04     90.08 o 
  -8  12   5      245.88      274.91     63.63 o 
  -7  12   5       79.88      120.29     41.41 o 
  -6  12   5     2042.86     2162.89    137.80 o 
  -5  12   5       19.86       24.96     22.38 o 
  -4  12   5      465.02      452.90     62.50 o 
  -3  12   5       54.78       37.90     21.62 o 
  -2  12   5     2979.19     2458.30    522.70 o 
  -1  12   5        1.87       23.71     24.13 o 
   0  12   5       34.07       40.10     28.31 o 
   1  12   5      208.47      170.30     38.62 o 
   2  12   5        6.31       15.94     24.68 o 
   3  12   5      260.81      198.84     39.05 o 
   4  12   5        6.87       -1.87     24.04 o 
   5  12   5      139.34      138.89     37.65 o 
   6  12   5       25.45        9.91     25.30 o 
   7  12   5      265.35      241.23     47.56 o 
   8  12   5        5.32        9.90     25.55 o 
   9  12   5        0.00       -0.25     23.75 o 
  10  12   5       32.56       31.19     26.69 o 
  11  12   5       47.41       35.54     25.86 o 
  12  12   5        3.99      -17.27     24.20 o 
  13  12   5       26.40       82.56     32.91 o 
 -12  13   5        2.09       11.56    115.56 o 
 -11  13   5        1.17       65.21     91.62 o 
 -10  13   5      165.10      249.27    115.56 o 
  -9  13   5       64.89      112.24     57.31 o 
  -8  13   5       49.47       62.30     44.19 o 
  -7  13   5       60.44       98.74     45.05 o 
  -6  13   5       19.72       21.41     29.70 o 
  -5  13   5      236.19      232.06     44.20 o 
  -4  13   5       11.60       11.55     23.55 o 
  -3  13   5       27.11        2.72     25.60 o 
  -2  13   5       65.56       74.85     28.60 o 
  -1  13   5      632.04      388.20    196.14 o 
   0  13   5       57.70       38.89     26.73 o 
   1  13   5        0.01      -13.24     22.70 o 
   2  13   5        3.42       -6.45     24.36 o 
   3  13   5        8.41       -6.43     23.55 o 
   4  13   5      870.75      783.98     89.99 o 
   5  13   5      101.69       52.75     33.99 o 
   6  13   5       19.39       26.41     28.10 o 
   7  13   5        1.07       20.77     29.45 o 
   8  13   5       31.19       37.77     27.68 o 
   9  13   5       35.02       41.63     27.73 o 
  10  13   5       84.48       67.93     28.16 o 
  11  13   5       10.67       26.45     29.02 o 
  12  13   5      138.97      170.74     42.58 o 
 -11  14   5        0.14       80.89    111.43 o 
 -10  14   5        5.21       28.06     82.54 o 
  -9  14   5        0.00      -36.11     48.29 o 
  -8  14   5       89.39      163.41     58.39 o 
  -7  14   5       20.92       14.32     35.28 o 
  -6  14   5        1.07        1.43     29.97 o 
  -5  14   5       59.16      153.65     41.19 o 
  -4  14   5       30.79       26.42     28.20 o 
  -3  14   5        2.33        9.66     27.53 o 
  -2  14   5       49.42       59.68     37.65 o 
  -1  14   5      558.99      667.11    103.06 o 
   0  14   5      190.64      170.27     46.34 o 
   1  14   5       70.80       75.90     28.66 o 
   2  14   5       75.12       89.61     33.66 o 
   3  14   5        0.10       22.52     26.05 o 
   4  14   5      301.10      265.24     48.71 o 
   5  14   5       10.50       27.92     30.97 o 
   6  14   5      267.29      202.78     43.48 o 
   7  14   5        0.41       26.16     29.26 o 
   8  14   5        8.01       27.38     25.91 o 
   9  14   5       34.15       51.42     31.14 o 
  10  14   5       14.98       32.52     26.87 o 
  -9  15   5        0.66      -29.55     50.82 o 
  -8  15   5        2.79        3.96     47.49 o 
  -7  15   5      113.00      139.49     82.95 o 
  -6  15   5        5.58       27.99     29.19 o 
  -5  15   5        5.42       24.72     28.22 o 
  -4  15   5        9.83       17.89     30.25 o 
  -3  15   5        0.03        5.88     30.05 o 
  -2  15   5        0.06       -6.58     25.51 o 
  -1  15   5        0.29       14.30     31.59 o 
   0  15   5       17.50       52.42     33.39 o 
   1  15   5       47.25       70.50     32.27 o 
   2  15   5       39.87       68.11     33.24 o 
   3  15   5      142.32      123.49     41.06 o 
   4  15   5       34.02       43.42     28.06 o 
   5  15   5       19.95       -7.78     28.68 o 
   6  15   5      152.48      142.41     42.59 o 
   7  15   5        9.28        2.04     27.45 o 
   8  15   5        5.90       43.81     30.69 o 
   9  15   5        4.93       49.01     33.64 o 
  -7  16   5       30.75       70.61     59.90 o 
  -6  16   5        2.29       17.45     45.62 o 
  -5  16   5       11.35       29.92     47.48 o 
  -4  16   5       11.42        0.96     41.73 o 
  -3  16   5      209.39      307.10     62.95 o 
  -2  16   5       89.56      107.32     40.43 o 
  -1  16   5        6.14       23.08     31.09 o 
   0  16   5        8.82        5.28     33.20 o 
   1  16   5        2.48       19.40     31.88 o 
   2  16   5        9.33      -12.98     31.94 o 
   3  16   5       47.43       61.99     33.32 o 
   4  16   5       77.73       58.61     31.15 o 
   5  16   5       94.29      119.84     40.94 o 
   6  16   5       18.95       24.00     37.19 o 
   7  16   5       34.03       38.83     32.63 o 
  -5  17   5        7.21       35.80     44.53 o 
  -4  17   5        4.06       -3.65     39.72 o 
  -3  17   5        3.31       21.77     44.85 o 
  -2  17   5       99.08      113.07     46.11 o 
  -1  17   5      173.26      101.45     45.01 o 
   0  17   5       33.36       45.60     37.54 o 
   1  17   5       63.50       16.87     40.08 o 
   2  17   5       17.72      -12.04     31.52 o 
   3  17   5        7.39        0.93     33.02 o 
   4  17   5       56.43       61.02     40.96 o 
 -17   0   6       15.14       37.71     41.23 o 
 -16   0   6       10.90      -10.00     37.64 o 
 -15   0   6       30.96       62.43     38.05 o 
 -14   0   6       19.04       20.97     30.22 o 
 -13   0   6     1063.26      981.22    120.91 o 
 -12   0   6      544.23      542.89     89.52 o 
 -11   0   6     1695.09     1535.50    143.63 o 
 -10   0   6      406.48      310.48     63.75 o 
  -9   0   6     1821.13     1519.85    131.50 o 
  -8   0   6       24.78        1.59     30.13 o 
  -7   0   6        1.90        0.68     21.68 o 
  -6   0   6     7732.99     7779.33    560.04 o 
  -5   0   6     2352.71     2378.07    146.00 o 
  -4   0   6      482.95      528.51     40.59 o 
  -3   0   6    12047.11    11465.84    309.17 o 
  -2   0   6      253.43      268.81     47.29 o 
  -1   0   6      116.08      129.24     59.02 o 
   0   0   6       18.69       33.83     15.05 o 
   1   0   6     2374.96     2453.21    117.14 o 
   2   0   6     1708.86     1681.91     79.37 o 
   3   0   6     1151.53     1229.19     69.71 o 
   4   0   6    11954.33    14904.36    365.95 o 
   5   0   6      596.54      561.05     50.74 o 
   6   0   6     5860.40     6292.08    165.61 o 
   7   0   6      928.52     1062.38     72.50 o 
   8   0   6      235.57      263.14     38.87 o 
   9   0   6       54.18       89.12     29.55 o 
  10   0   6      552.52      467.18    101.52 o 
  11   0   6      864.39     1087.06    158.48 o 
  12   0   6      124.00      134.54     70.98 o 
  13   0   6      530.82      435.81    112.26 o 
  14   0   6      239.88      451.50    118.86 o 
  15   0   6       28.38       33.84     51.18 o 
  16   0   6      152.55      147.75     76.76 o 
  17   0   6        1.63        4.95     61.08 o 
 -17   1   6        8.92        8.58     30.84 o 
 -16   1   6        9.30       40.15     28.02 o 
 -15   1   6        3.11      -13.55     26.76 o 
 -14   1   6       64.31       42.16     28.35 o 
 -13   1   6       36.04       18.30     26.88 o 
 -12   1   6      245.39      193.12     39.22 o 
 -11   1   6      248.36      205.16     39.59 o 
 -10   1   6       22.31       29.31     23.91 o 
  -9   1   6       74.30       52.06     23.83 o 
  -8   1   6      105.73       97.19     25.32 o 
  -7   1   6       52.05       25.40     17.92 o 
  -6   1   6     2013.64     1991.20     97.55 o 
  -5   1   6     1189.39     1268.91     51.28 o 
  -4   1   6      550.39      663.75     41.38 o 
  -3   1   6       36.57       49.78     14.69 o 
  -2   1   6        1.51       10.58     11.23 o 
  -1   1   6      141.12      162.71     21.39 o 
   0   1   6       22.71       17.25     10.90 o 
   1   1   6       33.90       54.51     14.10 o 
   2   1   6      288.92      228.23     48.33 o 
   3   1   6      666.82      709.69     39.90 o 
   4   1   6     3957.52     4237.17     98.27 o 
   6   1   6     3607.63     3990.81    119.85 o 
   7   1   6      343.60      390.93     31.14 o 
   8   1   6      253.51      247.51     27.14 o 
   9   1   6        1.22        8.78     16.42 o 
  10   1   6      197.96      148.46     29.37 o 
  11   1   6       10.51      -19.64     27.57 o 
  12   1   6       89.89      113.76     37.84 o 
  13   1   6       18.96       28.77     39.87 o 
  14   1   6       14.26       30.11     37.92 o 
  15   1   6        1.60       43.11     42.04 o 
  16   1   6       80.01      119.41     55.22 o 
  17   1   6        5.99       12.38     67.68 o 
 -17   2   6       32.51      100.57     37.83 o 
 -16   2   6      214.13      219.22     48.85 o 
 -15   2   6       12.67       10.36     28.02 o 
 -14   2   6       45.95       40.12     27.78 o 
 -13   2   6      106.15       90.11     31.71 o 
 -12   2   6      357.06      387.61     52.45 o 
 -11   2   6       19.06        7.75     21.32 o 
 -10   2   6       78.63       68.96     26.21 o 
  -9   2   6      367.31      339.76     45.88 o 
  -8   2   6       81.29       70.13     24.76 o 
  -7   2   6      124.74      121.62     26.96 o 
  -6   2   6      419.71      406.37     27.74 o 
  -5   2   6     4254.61     4174.02     85.52 o 
  -4   2   6     2529.46     2734.14     96.45 o 
  -3   2   6     2340.10     2341.85     67.95 o 
  -2   2   6      966.11      946.45     43.25 o 
  -1   2   6     3460.03     3615.21     87.25 o 
   0   2   6        3.52        5.70     10.85 o 
   1   2   6       44.55       66.23     15.50 o 
   2   2   6      748.91      814.65     42.06 o 
   3   2   6       22.50       32.75     11.32 o 
   4   2   6     1019.26     1006.83    137.98 o 
   5   2   6      120.67      123.58     23.79 o 
   6   2   6        4.05       20.77     10.45 o 
   7   2   6       73.39       69.57     14.22 o 
   8   2   6        0.39       12.19     17.09 o 
   9   2   6      112.04      114.64     31.33 o 
  10   2   6      110.45      109.33     27.10 o 
  11   2   6       79.81      104.15     28.68 o 
  12   2   6       27.42       40.59     22.28 o 
  13   2   6       27.85       24.87     41.12 o 
  14   2   6      354.54      422.20     78.70 o 
  15   2   6        1.08       26.41     51.18 o 
  16   2   6       28.54        4.13     43.75 o 
  17   2   6        0.03      116.38     84.19 o 
 -17   3   6        0.03       12.25     29.36 o 
 -16   3   6       14.97       10.66     25.66 o 
 -15   3   6       28.94       15.88     28.60 o 
 -14   3   6        0.23       -7.43     22.78 o 
 -13   3   6       54.33       48.78     34.35 o 
 -12   3   6      808.59      758.40     76.31 o 
 -11   3   6      177.19      144.93     33.87 o 
 -10   3   6        9.70       20.78     20.30 o 
  -9   3   6        6.99       13.97     18.47 o 
  -8   3   6       50.43       46.58     22.01 o 
  -7   3   6      874.82      836.87     46.00 o 
  -6   3   6      141.34      164.34     16.81 o 
  -5   3   6      932.59      994.44     43.86 o 
  -4   3   6     1081.71     1218.20     49.38 o 
  -3   3   6      228.82      252.36     22.82 o 
  -2   3   6      182.82      174.30     20.43 o 
  -1   3   6      878.66      898.13     43.13 o 
   0   3   6        8.72       24.80     10.85 o 
   1   3   6      229.31      239.40     21.88 o 
   2   3   6       25.27       35.03     12.23 o 
   3   3   6     1354.36     1492.67     53.75 o 
   4   3   6      178.06      178.78     23.84 o 
   5   3   6      311.64      355.14     34.47 o 
   6   3   6       73.44       67.40     17.88 o 
   7   3   6        0.18        8.34     15.26 o 
   8   3   6       81.91      101.94     24.14 o 
   9   3   6      324.28      323.48     40.57 o 
  10   3   6       68.66       29.41     22.67 o 
  11   3   6      362.95      224.44    105.34 o 
  12   3   6       24.48       21.67     23.26 o 
  13   3   6       21.40       40.45     44.81 o 
  14   3   6       31.42       58.58     55.72 o 
  15   3   6        2.87       28.19     36.94 o 
  16   3   6        3.72        4.95     47.05 o 
  17   3   6        0.35      -35.49     57.78 o 
 -17   4   6       38.98       35.64     28.21 o 
 -16   4   6        3.75        3.21     27.22 o 
 -15   4   6       26.38       22.41     24.79 o 
 -14   4   6      262.55      287.96     49.68 o 
 -13   4   6       45.48       32.14     27.41 o 
 -12   4   6       26.03       -1.06     23.82 o 
 -11   4   6        8.08       14.31     20.97 o 
 -10   4   6       13.59       27.01     22.30 o 
  -9   4   6       21.25       21.27     20.91 o 
  -8   4   6      272.89      234.23     39.14 o 
  -7   4   6      338.58      335.91     31.04 o 
  -6   4   6      164.87      181.12     19.91 o 
  -5   4   6       12.07       31.79     11.58 o 
  -4   4   6       58.20       50.63     12.68 o 
  -3   4   6      113.98      136.76     17.85 o 
  -2   4   6      167.14      124.12     17.24 o 
  -1   4   6      486.96      397.40     82.14 o 
   0   4   6      964.78      987.15     43.99 o 
   1   4   6      863.69      849.49     39.74 o 
   2   4   6     2500.64     2613.61     65.91 o 
   3   4   6      116.20      100.15     15.19 o 
   4   4   6      820.72      821.30     61.58 o 
   5   4   6      603.47      601.54     41.39 o 
   6   4   6       75.13       77.92     18.53 o 
   7   4   6     1825.37     1729.48     91.38 o 
   8   4   6      949.68      874.45     62.51 o 
   9   4   6     1579.97     1535.42    117.42 o 
  10   4   6     1014.91     1026.29     90.70 o 
  11   4   6      246.06      243.69     49.31 o 
  12   4   6        8.70       15.87     31.87 o 
  13   4   6       13.31       20.06     29.35 o 
  14   4   6        0.45       37.37     38.40 o 
  15   4   6       53.93      128.10     50.46 o 
  16   4   6       28.31       91.75     63.14 o 
 -17   5   6       45.54       57.72     33.87 o 
 -16   5   6        8.98      -20.51     25.32 o 
 -15   5   6        1.32       -6.20     23.93 o 
 -14   5   6       43.28       82.40     31.35 o 
 -13   5   6      120.22      112.89     36.03 o 
 -12   5   6        6.35       29.21     26.27 o 
 -11   5   6      207.76      258.07     45.60 o 
 -10   5   6       66.75       57.63     26.65 o 
  -9   5   6       32.49       -4.55     24.90 o 
  -8   5   6      195.46      218.01     36.32 o 
  -7   5   6      218.63      222.35     27.92 o 
  -6   5   6      186.61      278.62     25.35 o 
  -5   5   6      520.01      577.85     37.41 o 
  -4   5   6        3.61        9.47     11.36 o 
  -3   5   6      112.97      149.48     19.31 o 
  -2   5   6      220.93      260.85     24.65 o 
  -1   5   6      743.73      708.25     38.95 o 
   0   5   6     5109.74     5324.98    102.37 o 
   1   5   6     1944.05     2049.42     59.90 o 
   2   5   6       75.26       91.54     11.40 o 
   3   5   6      150.31      149.95     17.66 o 
   4   5   6      346.71      383.01     28.48 o 
   5   5   6     1948.97     1845.59     97.81 o 
   6   5   6      761.02      707.94     48.26 o 
   7   5   6      238.05      254.57     39.68 o 
   8   5   6        0.21        4.17     19.97 o 
   9   5   6      159.71      149.68     37.24 o 
  10   5   6        0.36       49.20     27.96 o 
  11   5   6     1012.49      978.71     87.33 o 
  12   5   6       52.69       65.37     33.52 o 
  13   5   6      327.97      405.76     62.19 o 
  14   5   6      169.38      224.27     44.15 o 
  15   5   6       33.93      123.05     64.99 o 
  16   5   6       71.88      175.81     73.87 o 
 -16   6   6      100.45      107.97     38.43 o 
 -15   6   6        5.77        4.23     25.00 o 
 -14   6   6        8.21       19.98     26.37 o 
 -13   6   6       17.37       26.40     29.12 o 
 -12   6   6       19.97       -2.92     26.79 o 
 -11   6   6       19.75       40.75     24.42 o 
 -10   6   6      120.37      121.00     32.32 o 
  -9   6   6       43.24       36.74     22.49 o 
  -8   6   6      335.02      350.21     37.33 o 
  -7   6   6      865.80      901.20     75.23 o 
  -6   6   6        0.17        4.52     11.23 o 
  -5   6   6       39.06       32.54     12.41 o 
  -4   6   6       61.96       64.18     15.88 o 
  -3   6   6        4.44        4.36     11.76 o 
  -2   6   6        3.86        6.58     10.89 o 
  -1   6   6      122.42      150.88     18.74 o 
   0   6   6     2713.03     2849.70     90.43 o 
   1   6   6     1557.10     1517.85     49.50 o 
   2   6   6      705.47      679.94     51.28 o 
   3   6   6      701.32      712.06     60.16 o 
   4   6   6       51.27       78.69     22.66 o 
   5   6   6       14.19       11.24     16.81 o 
   6   6   6       68.17       58.75     23.34 o 
   7   6   6      267.52      249.50     41.05 o 
   8   6   6        8.07       16.14     24.14 o 
   9   6   6      995.29      952.91     80.51 o 
  10   6   6     1687.48     1813.01    117.84 o 
  11   6   6       52.12       24.69     28.32 o 
  12   6   6       16.42       25.84     28.12 o 
  13   6   6        9.95       57.29     31.73 o 
  14   6   6       35.02       30.27     30.70 o 
  15   6   6       33.05       13.87     30.66 o 
  16   6   6       10.34        1.52     50.88 o 
 -16   7   6        8.35       17.64     28.70 o 
 -15   7   6        7.12       28.89     35.80 o 
 -14   7   6      177.27      190.86     39.16 o 
 -13   7   6       58.48       55.32     31.05 o 
 -12   7   6       60.26       45.82     29.52 o 
 -11   7   6       69.88       88.92     30.55 o 
 -10   7   6        2.72        8.03     24.71 o 
  -9   7   6      121.16      101.64     30.07 o 
  -8   7   6      259.16      281.34     35.85 o 
  -7   7   6       27.95       42.03     18.06 o 
  -6   7   6      835.32      581.43    135.86 o 
  -5   7   6       39.84       30.87     14.34 o 
  -4   7   6      117.09      143.25     20.81 o 
  -3   7   6      103.20      102.52     18.43 o 
  -2   7   6        0.85        6.11     11.07 o 
  -1   7   6      130.25      165.32     20.33 o 
   0   7   6      630.38      681.24     36.36 o 
   1   7   6        3.45       16.08     11.06 o 
   2   7   6       86.36      111.05     15.52 o 
   3   7   6      150.38       91.16     25.87 o 
   4   7   6      260.87      190.76     34.83 o 
   5   7   6       30.35       26.73     19.31 o 
   6   7   6      309.15      303.30     42.26 o 
   7   7   6       16.14        8.22     20.65 o 
   8   7   6     1730.54     1690.66    106.91 o 
   9   7   6       66.03       74.05     28.77 o 
  10   7   6       26.35       16.97     26.63 o 
  11   7   6      159.38      190.77     44.15 o 
  12   7   6        5.51       31.02     25.85 o 
  13   7   6       49.68       59.32     30.41 o 
  14   7   6        0.01       34.50     29.35 o 
  15   7   6       70.72      111.63     37.45 o 
 -15   8   6        7.93        1.04     31.32 o 
 -14   8   6        0.26       28.29     29.89 o 
 -13   8   6        0.03       49.99     29.45 o 
 -12   8   6       85.25       68.82     31.60 o 
 -11   8   6        9.76       -6.68     24.99 o 
 -10   8   6       18.86       26.00     28.52 o 
  -9   8   6      138.62      121.66     32.85 o 
  -8   8   6       11.78       13.51     17.79 o 
  -7   8   6      511.84      506.65     46.96 o 
  -6   8   6      605.35      627.14     44.94 o 
  -5   8   6      312.71      285.72     30.20 o 
  -4   8   6      301.67      278.58     28.47 o 
  -3   8   6     1071.91      776.43    160.53 o 
  -2   8   6      635.62      632.34     40.26 o 
  -1   8   6        1.21        8.80     13.69 o 
   0   8   6       35.75       21.87     17.50 o 
   1   8   6      209.17      198.37     26.69 o 
   2   8   6       35.22       33.06     21.70 o 
   3   8   6      271.05      238.90     37.86 o 
   4   8   6        1.66        9.40     19.01 o 
   5   8   6        8.00        7.09     18.98 o 
   6   8   6       77.32       78.53     28.61 o 
   7   8   6       18.45       34.01     21.90 o 
   8   8   6       50.45       44.35     25.73 o 
   9   8   6      161.65      158.85     37.69 o 
  10   8   6        0.09       -3.51     22.50 o 
  11   8   6        0.33        1.34     24.39 o 
  12   8   6        7.12       21.24     28.68 o 
  13   8   6       57.00       29.50     31.14 o 
  14   8   6        9.64       39.94     54.56 o 
  15   8   6      101.72       99.25     37.12 o 
 -15   9   6       22.21       46.37     49.34 o 
 -14   9   6      202.13      218.59     78.41 o 
 -13   9   6       40.20       38.67     30.62 o 
 -12   9   6       41.15       56.72     30.72 o 
 -11   9   6        0.50      -15.94     26.95 o 
 -10   9   6        0.02       -5.53     22.67 o 
  -9   9   6       22.74       34.81     25.46 o 
  -8   9   6      285.29      265.85     36.31 o 
  -7   9   6      160.71      118.97     26.32 o 
  -6   9   6       26.53       36.01     16.66 o 
  -5   9   6      562.86      531.09     42.91 o 
  -4   9   6      736.27      754.68     50.14 o 
  -3   9   6      358.73      372.66     39.07 o 
  -2   9   6       50.68       80.83     22.21 o 
  -1   9   6     1263.23     1239.43     72.16 o 
   0   9   6       49.08       58.32     18.39 o 
   1   9   6        9.98       -4.30     18.37 o 
   2   9   6      194.11      137.20     32.04 o 
   3   9   6        2.71       10.82     19.59 o 
   4   9   6      629.77      527.91     58.73 o 
   5   9   6       47.65       53.82     26.92 o 
   6   9   6       35.32       70.79     30.95 o 
   7   9   6      101.37       71.64     30.03 o 
   8   9   6       81.03       82.69     27.80 o 
   9   9   6      228.25      195.69     49.44 o 
  10   9   6      218.96      207.89     45.09 o 
  11   9   6      125.41       80.94     33.43 o 
  12   9   6       17.40       56.17     31.68 o 
  13   9   6       92.79       95.44     36.28 o 
  14   9   6        5.50       18.81     27.02 o 
 -14  10   6        4.17       24.34     47.05 o 
 -13  10   6        9.08       31.03     37.09 o 
 -12  10   6        0.01      -15.70     33.55 o 
 -11  10   6       68.99       94.64     34.78 o 
 -10  10   6      805.49      778.52     78.43 o 
  -9  10   6        7.27       14.10     22.92 o 
  -8  10   6      226.75      164.05     56.68 o 
  -7  10   6      133.71      142.29     28.02 o 
  -6  10   6      208.38      267.71     37.28 o 
  -5  10   6      994.86      932.05     75.79 o 
  -4  10   6     1574.48     1554.12     99.48 o 
  -3  10   6      134.03      131.78     27.48 o 
  -2  10   6      245.54      285.30     39.38 o 
  -1  10   6       48.81       53.58     21.05 o 
   0  10   6      271.82      253.30     45.32 o 
   1  10   6      282.35      298.52     45.66 o 
   2  10   6       67.86       72.76     27.46 o 
   3  10   6      178.16      143.06     32.85 o 
   4  10   6        0.16       19.15     22.56 o 
   5  10   6       18.40       18.48     23.21 o 
   6  10   6        8.53        5.05     25.17 o 
   7  10   6        5.43       10.53     24.68 o 
   8  10   6       87.06       58.61     28.70 o 
   9  10   6        4.61        2.98     25.13 o 
  10  10   6       23.85       22.29     28.51 o 
  11  10   6        9.98       26.54     26.73 o 
  12  10   6       14.55       34.77     27.57 o 
  13  10   6       11.18       16.02     25.28 o 
  14  10   6        5.06        4.01     26.34 o 
 -13  11   6        3.66       -2.79     44.09 o 
 -12  11   6        1.18       34.46     43.33 o 
 -11  11   6        0.78        8.46     39.93 o 
 -10  11   6        0.59        5.88     36.28 o 
  -9  11   6      149.93      144.92     48.20 o 
  -8  11   6        4.19       -9.22     26.68 o 
  -7  11   6       50.79       62.55     33.55 o 
  -6  11   6       79.24       99.43     26.29 o 
  -5  11   6      169.20      127.83     47.49 o 
  -4  11   6     1481.99     1580.19     99.79 o 
  -3  11   6     1035.64     1011.31     75.85 o 
  -2  11   6     1319.45     1348.32     88.33 o 
  -1  11   6        0.58        5.54     23.22 o 
   0  11   6      497.09      414.13     54.55 o 
   1  11   6       11.83       11.61     22.92 o 
   2  11   6       20.88       21.85     25.35 o 
   3  11   6       79.98      101.51     31.08 o 
   4  11   6       11.39       20.30     20.73 o 
   5  11   6       74.03       71.20     30.15 o 
   6  11   6       63.54       42.35     30.79 o 
   7  11   6       92.65       86.13     32.98 o 
   8  11   6       93.33       99.55     35.98 o 
   9  11   6        0.55        6.11     26.32 o 
  10  11   6        0.02        4.37     24.92 o 
  11  11   6        3.33       -0.38     24.38 o 
  12  11   6       57.06       11.32     28.64 o 
  13  11   6        9.79       53.18     32.76 o 
 -13  12   6        1.78      108.13    132.89 o 
 -12  12   6        6.87       27.24     81.72 o 
 -11  12   6      161.71      222.03    109.78 o 
 -10  12   6       44.61       71.20     63.56 o 
  -9  12   6       78.07      114.20     64.41 o 
  -8  12   6       47.30       90.32     44.40 o 
  -7  12   6       24.98       36.71     36.67 o 
  -6  12   6      149.01      189.32     33.25 o 
  -5  12   6      442.52      452.43     56.17 o 
  -4  12   6     1015.23     1161.63     88.30 o 
  -3  12   6      437.33      433.51     53.88 o 
  -2  12   6      166.08      161.36     37.13 o 
  -1  12   6       85.41      135.51     36.18 o 
   0  12   6       88.94       86.75     35.98 o 
   1  12   6      121.91       79.44     28.52 o 
   2  12   6      159.25      161.94     37.74 o 
   3  12   6       55.72       32.00     29.54 o 
   4  12   6      465.60      407.96     56.55 o 
   5  12   6        7.98       43.63     27.78 o 
   6  12   6       43.31        9.21     28.71 o 
   7  12   6      140.16      135.72     36.18 o 
   8  12   6        7.98       15.03     26.48 o 
   9  12   6        0.04       -0.69     26.73 o 
  10  12   6       22.78       19.36     25.18 o 
  11  12   6       32.67       18.75     24.63 o 
  12  12   6      316.69      333.78     53.88 o 
 -12  13   6       94.10      170.03    141.14 o 
 -11  13   6        0.53        5.78     85.84 o 
 -10  13   6       11.30       72.64     72.64 o 
  -9  13   6        4.28       23.11     67.68 o 
  -8  13   6       49.45       77.26     44.36 o 
  -7  13   6      204.12      250.77     57.16 o 
  -6  13   6        5.81       59.78     35.31 o 
  -5  13   6      240.37      234.73     41.06 o 
  -4  13   6     1472.08     1025.65    329.99 o 
  -3  13   6     3391.49     3240.14    179.28 o 
  -2  13   6        0.67       20.93     23.98 o 
  -1  13   6        7.15        8.48     24.26 o 
   0  13   6      191.86      181.21     44.36 o 
   1  13   6        2.98      -14.91     23.72 o 
   2  13   6      153.38      142.09     39.10 o 
   3  13   6      113.92       99.84     32.75 o 
   4  13   6       11.89       48.42     43.64 o 
   5  13   6      120.43       72.69     29.40 o 
   6  13   6       91.77       72.08     34.43 o 
   7  13   6       20.29       16.37     28.96 o 
   8  13   6        1.49       33.61     31.12 o 
   9  13   6      101.48       97.08     33.48 o 
  10  13   6       12.51       22.25     27.91 o 
  11  13   6       83.43       80.67     33.54 o 
 -10  14   6        0.60      -32.19     70.98 o 
  -9  14   6        0.91       58.60     89.14 o 
  -8  14   6       16.92      593.91    827.47 o 
  -7  14   6       11.64      -18.59     35.35 o 
  -6  14   6       86.00      125.25     42.34 o 
  -5  14   6        5.01       19.02     23.25 o 
  -4  14   6      464.57      633.24    157.65 o 
  -3  14   6       35.88       35.16     33.64 o 
  -2  14   6      522.95      574.41     97.07 o 
  -1  14   6        3.48       -7.02     24.84 o 
   0  14   6       92.84       48.72     28.24 o 
   1  14   6       13.96       -1.66     25.78 o 
   2  14   6       13.34       -0.72     27.43 o 
   3  14   6       31.59       35.20     29.48 o 
   4  14   6      117.21      141.87     38.14 o 
   5  14   6      172.66      157.50     37.62 o 
   6  14   6        1.72      -12.38     24.27 o 
   7  14   6      141.53      162.28     40.64 o 
   8  14   6        2.97      -19.05     25.93 o 
   9  14   6       68.77       64.96     31.51 o 
  10  14   6      270.59      284.18     48.96 o 
  -9  15   6       36.99      158.48    108.95 o 
  -8  15   6       13.21       41.51     51.53 o 
  -7  15   6        0.78       30.47     44.23 o 
  -6  15   6        3.27       37.75     49.78 o 
  -5  15   6        4.32       16.24     33.62 o 
  -4  15   6        0.09      -16.55     28.62 o 
  -3  15   6        0.18       -9.35     24.72 o 
  -2  15   6      313.08      343.08     99.29 o 
  -1  15   6        0.15      -14.65     28.41 o 
   0  15   6       13.68       13.84     33.10 o 
   1  15   6        3.38        1.90     28.81 o 
   2  15   6       46.12       14.16     31.09 o 
   3  15   6        3.59        1.40     28.56 o 
   4  15   6        1.61       14.84     28.19 o 
   5  15   6        0.38      -11.79     25.04 o 
   6  15   6        3.00        9.80     25.52 o 
   7  15   6        4.25       -2.56     28.84 o 
   8  15   6       17.97        9.54     31.24 o 
  -7  16   6        4.79      -49.52     64.38 o 
  -6  16   6        1.28       18.16     64.38 o 
  -5  16   6        3.57      -10.73     32.72 o 
  -4  16   6        9.01       39.77     37.41 o 
  -3  16   6       88.31      135.01     44.50 o 
  -2  16   6      106.55       69.55     34.46 o 
  -1  16   6        1.59        9.59     32.75 o 
   0  16   6        0.01       -5.23     33.33 o 
   1  16   6        2.02       -3.14     32.92 o 
   2  16   6        1.05      -15.40     30.41 o 
   3  16   6       11.02       10.74     26.84 o 
   4  16   6        7.44       17.82     33.97 o 
   5  16   6       79.39      164.36     49.08 o 
   6  16   6       32.01       24.79     27.75 o 
  -4  17   6       23.99       44.11     41.99 o 
  -3  17   6        4.46       27.71     34.17 o 
  -2  17   6       26.32       33.58     35.20 o 
  -1  17   6       57.61       37.45     38.85 o 
   0  17   6       26.90       16.65     34.76 o 
   1  17   6        9.37      -30.52     37.26 o 
   2  17   6       72.66       43.84     41.35 o 
   3  17   6      105.51       91.36     40.05 o 
 -17   1   7      114.46      127.63     39.03 o 
 -16   1   7       13.01       14.38     28.56 o 
 -15   1   7       84.69       81.33     34.28 o 
 -14   1   7       14.72       39.33     28.78 o 
 -13   1   7       82.53       64.18     28.73 o 
 -12   1   7      378.89      378.56     54.07 o 
 -11   1   7      542.47      483.29     60.29 o 
 -10   1   7      185.92      183.32     38.12 o 
  -9   1   7      145.42      132.67     29.36 o 
  -8   1   7       20.85       27.20     18.82 o 
  -7   1   7      421.53      375.60     47.99 o 
  -6   1   7        8.36        1.27     18.00 o 
  -5   1   7      443.28      421.82     39.38 o 
  -4   1   7       13.13       16.27     10.97 o 
  -3   1   7      186.64      195.56     26.35 o 
  -2   1   7       70.29       43.04     15.81 o 
  -1   1   7     1459.84     1591.73     68.20 o 
   0   1   7      198.64      179.29     23.65 o 
   1   1   7       72.38       55.46     18.56 o 
   2   1   7      905.08      906.46    138.21 o 
   3   1   7       27.56       23.64     14.08 o 
   4   1   7       46.65       47.88     14.50 o 
   5   1   7      849.75      974.57     52.85 o 
   6   1   7     1087.85     1005.97     52.59 o 
   7   1   7      389.05      395.66     32.95 o 
   8   1   7      251.89      266.86     35.44 o 
   9   1   7      317.69      374.15     42.99 o 
  10   1   7      109.86       93.60     33.85 o 
  11   1   7       12.06        5.56     22.70 o 
  12   1   7        0.79       17.87     32.79 o 
  13   1   7      119.11      210.64     74.70 o 
  14   1   7      254.75      349.25     73.20 o 
  15   1   7        4.54      -16.66     38.06 o 
  16   1   7        9.64      -12.38     58.60 o 
 -17   2   7        0.04        2.48     30.60 o 
 -16   2   7       47.72       63.67     32.84 o 
 -15   2   7       10.26       16.34     24.46 o 
 -14   2   7       29.26       29.94     25.49 o 
 -13   2   7      220.56      204.80     43.02 o 
 -12   2   7        6.72       21.74     24.81 o 
 -11   2   7        5.00        1.87     21.35 o 
 -10   2   7      145.01      144.43     33.94 o 
  -9   2   7        4.03       -1.98     19.00 o 
  -8   2   7      843.61      815.65     69.30 o 
  -7   2   7      241.00      229.13     35.79 o 
  -6   2   7     2183.26     2206.37    102.29 o 
  -5   2   7      576.09      529.66     29.48 o 
  -4   2   7     1403.11     1483.94     57.93 o 
  -3   2   7      135.80      126.83     17.74 o 
  -2   2   7     1568.30     1695.05     62.62 o 
  -1   2   7       21.66       24.55     12.61 o 
   0   2   7     3782.02     3875.30    122.32 o 
   1   2   7       19.80       26.16     14.49 o 
   2   2   7        3.33       18.97     14.86 o 
   3   2   7      644.46      646.77     40.09 o 
   4   2   7      348.16      264.85     51.82 o 
   5   2   7     1318.88     1315.62     56.56 o 
   6   2   7      246.33      267.93     24.45 o 
   7   2   7      282.06      322.24     36.21 o 
   8   2   7      493.52      528.50     48.22 o 
   9   2   7       51.55       67.33     21.63 o 
  10   2   7       49.05       46.30     21.93 o 
  11   2   7       11.66       19.46     30.48 o 
  12   2   7       40.14       71.67     34.54 o 
  13   2   7       41.94       65.02     37.44 o 
  14   2   7       36.73       99.05     70.98 o 
  15   2   7        9.98        9.08     48.70 o 
  16   2   7       37.35       81.72     67.68 o 
 -17   3   7      173.71      172.23     40.68 o 
 -16   3   7      100.21       97.83     37.65 o 
 -15   3   7        1.99      -11.14     22.20 o 
 -14   3   7       51.89       65.49     32.23 o 
 -13   3   7       50.33       44.52     31.50 o 
 -12   3   7       84.32       55.86     32.18 o 
 -11   3   7       61.29       75.42     27.43 o 
 -10   3   7        0.00        4.24     20.05 o 
  -9   3   7      106.41      122.01     33.78 o 
  -8   3   7      319.36      304.31     43.08 o 
  -7   3   7       97.63      103.11     26.87 o 
  -6   3   7        6.24       22.14     12.20 o 
  -5   3   7       84.17      115.28     16.60 o 
  -4   3   7     6202.98     7060.16    128.39 o 
  -3   3   7     3097.27     3347.43     90.31 o 
  -2   3   7     1659.10     1633.04     63.85 o 
  -1   3   7     2649.37     2899.12     84.79 o 
   0   3   7      385.65      412.24     31.40 o 
   1   3   7       67.82       64.31     14.37 o 
   2   3   7      611.03      592.07     39.45 o 
   3   3   7       41.67       59.21     15.05 o 
   4   3   7       93.65      145.40     18.33 o 
   5   3   7      292.50      265.69     31.15 o 
   6   3   7     1028.36     1086.86     67.24 o 
   7   3   7       77.85       67.97     19.28 o 
   8   3   7      574.77      360.77    183.81 o 
   9   3   7      196.22      127.78     43.53 o 
  10   3   7       48.22       68.76     24.80 o 
  11   3   7        3.70       -3.69     24.72 o 
  12   3   7      170.21      188.23     66.83 o 
  13   3   7       53.89      129.61     57.12 o 
  14   3   7      110.55       65.31     44.07 o 
  15   3   7       42.71        0.17     33.48 o 
  16   3   7       28.37       69.33     72.64 o 
 -17   4   7       58.16       53.75     32.03 o 
 -16   4   7       50.56       69.29     33.40 o 
 -15   4   7      221.72      211.04     44.45 o 
 -14   4   7        1.03       11.04     25.66 o 
 -13   4   7       74.32      107.04     34.47 o 
 -12   4   7      207.34      259.16     46.24 o 
 -11   4   7       19.32       76.49     31.25 o 
 -10   4   7      187.45      199.73     39.22 o 
  -9   4   7        6.13       30.10     22.11 o 
  -8   4   7      257.95      203.02     36.79 o 
  -7   4   7      252.23      209.78     36.26 o 
  -6   4   7       79.18       87.86     19.23 o 
  -5   4   7       59.18      102.38     15.54 o 
  -4   4   7     1285.27     1461.56     59.34 o 
  -3   4   7       10.98        9.63     13.86 o 
  -2   4   7        5.68       22.14     12.28 o 
  -1   4   7      345.84      331.46     28.23 o 
   0   4   7     1570.34     1561.18     59.52 o 
   1   4   7     1113.88     1122.32     53.14 o 
   2   4   7        2.96        5.69      9.51 o 
   3   4   7        4.22       22.14      9.54 o 
   4   4   7      374.41      388.46     34.39 o 
   5   4   7      129.07       99.13     19.69 o 
   6   4   7       20.30       12.88     17.27 o 
   7   4   7       16.57       33.26     18.05 o 
   8   4   7     2633.33     2327.60    129.29 o 
   9   4   7       63.02       93.26     33.21 o 
  10   4   7      153.28      128.49     41.11 o 
  11   4   7        7.37       14.07     27.72 o 
  12   4   7       33.09       36.06     30.63 o 
  13   4   7       25.62       18.40     39.35 o 
  14   4   7        5.02       -4.27     28.23 o 
  15   4   7        0.07      -10.90     39.16 o 
  16   4   7        2.03       24.51     34.88 o 
 -16   5   7      303.28      290.73     50.00 o 
 -15   5   7        0.00       -1.20     25.29 o 
 -14   5   7       39.50       31.61     30.37 o 
 -13   5   7       44.96       61.47     29.08 o 
 -12   5   7       18.65        9.01     26.63 o 
 -11   5   7      231.48      290.24     47.54 o 
 -10   5   7      111.34      113.88     28.71 o 
  -9   5   7        4.47       27.46     24.20 o 
  -8   5   7      877.68      826.44     70.48 o 
  -7   5   7     1194.66     1306.95     71.17 o 
  -6   5   7      827.68      965.13     75.80 o 
  -5   5   7      498.97      545.45     36.54 o 
  -4   5   7       20.56       16.46     12.79 o 
  -3   5   7       84.57       70.64     16.23 o 
  -2   5   7       96.16       92.31     16.73 o 
  -1   5   7      363.63      292.29     31.31 o 
   0   5   7      214.34      218.50     22.25 o 
   1   5   7        0.61       15.66     13.48 o 
   2   5   7      983.18      996.09     42.58 o 
   3   5   7       19.07       30.12     11.80 o 
   4   5   7       75.19       72.89     14.25 o 
   5   5   7       50.27       60.95     22.44 o 
   6   5   7       12.16       20.56     20.69 o 
   7   5   7      437.31      413.01     51.05 o 
   8   5   7       55.26       21.88     24.35 o 
   9   5   7      973.88      945.97     82.02 o 
  10   5   7      194.36      162.06     40.24 o 
  11   5   7      178.32      152.85     37.58 o 
  12   5   7        2.09       -6.78     23.49 o 
  13   5   7        3.25        8.48     28.49 o 
  14   5   7        5.11       15.11     35.24 o 
  15   5   7        7.45       13.56     37.98 o 
  16   5   7      143.18      159.88     59.99 o 
 -16   6   7        9.51      -12.92     27.28 o 
 -15   6   7      125.66      114.79     33.87 o 
 -14   6   7        8.56       52.23     29.83 o 
 -13   6   7       23.95       45.42     30.63 o 
 -12   6   7       90.96      136.06     38.26 o 
 -11   6   7      611.76      655.11     70.42 o 
 -10   6   7       22.71       59.80     28.08 o 
  -9   6   7      713.63      657.54     67.05 o 
  -8   6   7      142.77      106.56     35.25 o 
  -7   6   7     1052.54     1125.51     66.27 o 
  -6   6   7       30.68       39.65     19.00 o 
  -5   6   7      247.16      220.09     25.47 o 
  -4   6   7      145.31      156.33     21.23 o 
  -3   6   7      733.92      698.62     43.61 o 
  -2   6   7        0.63       12.32     12.95 o 
  -1   6   7      230.34      244.07     25.32 o 
   0   6   7     1065.20     1084.28     48.99 o 
   1   6   7      904.01     1178.20    111.03 o 
   2   6   7       85.57       64.18     21.90 o 
   3   6   7       17.73       32.74     20.47 o 
   4   6   7      260.44      213.18     36.22 o 
   5   6   7      311.46      298.77     44.56 o 
   6   6   7        3.71        5.66     21.10 o 
   7   6   7       23.92       30.33     25.36 o 
   8   6   7     7750.84     7602.52    229.44 o 
   9   6   7     1403.66     1279.09     97.05 o 
  10   6   7      617.12      764.30     77.91 o 
  11   6   7       12.38       56.96     30.24 o 
  12   6   7       30.11        6.00     26.54 o 
  13   6   7       43.46       35.15     32.43 o 
  14   6   7      125.16      121.11     39.66 o 
  15   6   7       99.17      213.20     58.32 o 
 -16   7   7       87.57       92.61     40.27 o 
 -15   7   7        1.24       13.20     26.30 o 
 -14   7   7       22.50       47.38     30.05 o 
 -13   7   7        0.35       14.66     27.02 o 
 -12   7   7        2.73        9.71     26.48 o 
 -11   7   7       19.44       10.20     27.49 o 
 -10   7   7       13.51       17.01     25.19 o 
  -9   7   7       40.86       56.95     25.69 o 
  -8   7   7      817.43      835.64     75.95 o 
  -7   7   7       78.97       86.08     23.40 o 
  -6   7   7       81.55       93.30     22.12 o 
  -5   7   7      153.61      183.17     24.73 o 
  -4   7   7       15.81       29.81     14.41 o 
  -3   7   7      502.62      443.94     35.31 o 
  -2   7   7        2.00       11.08     12.99 o 
  -1   7   7       11.24       16.62     10.93 o 
   0   7   7      330.78      317.61     33.76 o 
   1   7   7      402.76      401.99     53.65 o 
   2   7   7       19.40       20.32     18.23 o 
   3   7   7      136.97      131.85     29.99 o 
   4   7   7       64.21       62.40     23.35 o 
   5   7   7      435.89      379.04     47.93 o 
   6   7   7      125.07      112.87     30.38 o 
   7   7   7     5396.01     5076.76    184.41 o 
   8   7   7     2126.08     2230.25    126.99 o 
   9   7   7      495.16      459.52     59.88 o 
  10   7   7       49.52       50.99     29.66 o 
  11   7   7      859.45      865.46     85.36 o 
  12   7   7      548.65      561.98     68.15 o 
  13   7   7        3.52        3.93     27.58 o 
  14   7   7       20.48       26.94     29.65 o 
  15   7   7      110.96      102.47     43.13 o 
 -15   8   7        3.22       28.38     40.36 o 
 -14   8   7       58.02       48.63     34.87 o 
 -13   8   7       27.25       -3.20     29.96 o 
 -12   8   7       26.43       31.17     32.37 o 
 -11   8   7        7.78       10.75     27.65 o 
 -10   8   7        0.42        7.54     24.46 o 
  -9   8   7       55.82       28.71     25.91 o 
  -8   8   7      195.46      213.33     37.73 o 
  -7   8   7      267.85      201.12     80.73 o 
  -6   8   7       54.79       69.67     21.10 o 
  -5   8   7       92.36      139.15     22.69 o 
  -4   8   7       22.93       14.78     13.94 o 
  -3   8   7      497.84      505.15     38.75 o 
  -2   8   7       11.87       -0.97     14.80 o 
  -1   8   7      283.86      290.07     34.27 o 
   0   8   7      479.10      525.89     44.83 o 
   1   8   7      447.31      355.41     46.94 o 
   2   8   7      237.39      203.92     37.16 o 
   3   8   7      578.01      584.45     60.22 o 
   4   8   7       19.23       13.34     18.85 o 
   5   8   7      139.40       89.84     28.97 o 
   6   8   7        1.85       17.54     19.47 o 
   7   8   7      512.76      456.13     57.37 o 
   8   8   7      660.30      585.61     65.15 o 
   9   8   7      693.19      588.39     66.36 o 
  10   8   7        0.78      -10.22     24.01 o 
  11   8   7        0.53       14.51     26.10 o 
  12   8   7        4.11       17.71     26.14 o 
  13   8   7       41.79       83.42     32.77 o 
  14   8   7       37.12       87.77     31.41 o 
  15   8   7        0.75      -15.98     30.48 o 
 -14   9   7      125.22      154.64     43.77 o 
 -13   9   7        5.61        4.62     27.57 o 
 -12   9   7       19.07        9.25     30.44 o 
 -11   9   7       61.73       32.78     28.73 o 
 -10   9   7      101.70      122.53     35.49 o 
  -9   9   7      290.38      259.39     45.00 o 
  -8   9   7       23.98       40.93     22.93 o 
  -7   9   7       34.99       67.62     22.91 o 
  -6   9   7      277.57      315.85     41.11 o 
  -5   9   7       15.21       28.35     18.76 o 
  -4   9   7      751.64      840.44     64.06 o 
  -3   9   7       21.60       32.01     19.09 o 
  -2   9   7      238.74      261.49     35.00 o 
  -1   9   7      530.11      455.97     44.59 o 
   0   9   7       84.99       57.34     26.30 o 
   1   9   7       64.93       47.54     25.23 o 
   2   9   7       59.97       54.50     23.46 o 
   3   9   7       28.09       28.24     22.25 o 
   4   9   7       15.30       29.26     20.48 o 
   5   9   7      126.61      125.82     32.44 o 
   6   9   7      448.94      473.89     59.74 o 
   7   9   7        0.47      -20.04     23.57 o 
   8   9   7      291.07      281.80     49.11 o 
   9   9   7      312.86      261.82     51.87 o 
  10   9   7       40.40       46.04     32.79 o 
  11   9   7       20.30       37.34     29.58 o 
  12   9   7        9.01      -22.46     26.46 o 
  13   9   7        2.19       -0.48     27.74 o 
  14   9   7        0.28      -18.01     33.77 o 
 -14  10   7        0.93      -48.63     36.83 o 
 -13  10   7        0.54        3.79     49.52 o 
 -12  10   7        0.70       11.86     31.43 o 
 -11  10   7       14.82        8.89     26.54 o 
 -10  10   7       40.69       32.38     29.06 o 
  -9  10   7       41.32       63.25     27.83 o 
  -8  10   7       75.18      120.32     31.36 o 
  -7  10   7      421.79      489.65     60.72 o 
  -6  10   7      176.53      212.12     42.24 o 
  -5  10   7      573.29      555.21     86.49 o 
  -4  10   7        2.16       14.53     19.82 o 
  -3  10   7      162.62      205.96     36.77 o 
  -2  10   7      135.83      152.29     30.17 o 
  -1  10   7      137.68      114.63     32.72 o 
   0  10   7      100.17      123.14     35.38 o 
   1  10   7      134.73      153.65     37.79 o 
   2  10   7        0.62       -0.32     21.75 o 
   3  10   7       19.10       29.67     22.96 o 
   4  10   7        8.95        8.54     21.60 o 
   5  10   7      158.22      101.72     31.56 o 
   6  10   7       55.12       59.96     29.21 o 
   7  10   7       55.42       40.25     28.78 o 
   8  10   7       12.04        8.78     26.43 o 
   9  10   7        1.39       19.20     30.23 o 
  10  10   7        2.57        9.26     28.20 o 
  11  10   7        0.38       16.98     25.22 o 
  12  10   7       47.43       47.90     27.13 o 
  13  10   7       71.92      100.85     38.36 o 
 -13  11   7       28.67      110.60     43.75 o 
 -12  11   7        8.58       45.23     68.51 o 
 -11  11   7        2.86       -3.63     85.02 o 
 -10  11   7      207.72      171.58     51.95 o 
  -9  11   7        0.54       25.74     33.03 o 
  -8  11   7      284.09      342.37     60.25 o 
  -7  11   7        6.72       56.26     31.59 o 
  -6  11   7      678.13      724.82    124.49 o 
  -5  11   7        4.88       -6.19     19.17 o 
  -4  11   7        0.06       19.28     21.70 o 
  -3  11   7      409.72      409.38     47.72 o 
  -2  11   7     1797.25     2012.26    122.70 o 
  -1  11   7       57.38       70.60     28.36 o 
   0  11   7     1216.93     1249.91     94.73 o 
   1  11   7      145.79       87.38     30.78 o 
   2  11   7       82.21       61.90     27.26 o 
   3  11   7       51.40       95.26     38.82 o 
   4  11   7       77.18       46.37     27.35 o 
   5  11   7        1.39       -3.50     23.56 o 
   6  11   7      414.87      349.22     54.61 o 
   7  11   7        0.00       18.36     29.13 o 
   8  11   7       12.04       36.00     30.21 o 
   9  11   7      131.58      146.09     39.59 o 
  10  11   7        1.12        0.94     23.39 o 
  11  11   7       68.00       88.53     29.84 o 
  12  11   7        6.48       32.90     30.14 o 
 -12  12   7       74.16      250.92    129.59 o 
 -11  12   7       32.13       31.37    103.18 o 
 -10  12   7       91.53       65.15     85.43 o 
  -9  12   7       61.00       77.55     58.07 o 
  -8  12   7      219.27      212.95     66.47 o 
  -7  12   7       28.57       19.87     27.65 o 
  -6  12   7      108.06      115.39     37.46 o 
  -5  12   7      199.66      116.63     60.02 o 
  -4  12   7       15.09        9.88     22.49 o 
  -3  12   7      610.86      774.07     89.76 o 
  -2  12   7        1.46        7.64     22.31 o 
  -1  12   7      887.80      890.46     82.36 o 
   0  12   7      439.14      450.51     61.20 o 
   1  12   7       12.49       57.14     31.59 o 
   2  12   7      264.01      228.28     46.29 o 
   3  12   7      270.38      206.49     48.26 o 
   4  12   7      174.32      159.18     39.16 o 
   5  12   7        1.93       25.03     30.41 o 
   6  12   7      211.39      157.08     43.92 o 
   7  12   7       59.82       96.92     35.59 o 
   8  12   7       56.77       29.12     29.20 o 
   9  12   7        6.01       -0.81     27.18 o 
  10  12   7        0.30        7.31     28.80 o 
  11  12   7       30.63       54.19     30.62 o 
  12  12   7        5.01       24.45     30.92 o 
 -11  13   7       34.57      124.64    106.48 o 
 -10  13   7       91.91      117.21     99.87 o 
  -9  13   7       21.15       89.14     69.33 o 
  -8  13   7        9.11       26.48     50.29 o 
  -7  13   7      127.01      158.52     51.59 o 
  -6  13   7      523.86      723.24    112.53 o 
  -5  13   7       76.38      113.06     28.72 o 
  -4  13   7      170.84      211.05     44.71 o 
  -3  13   7       10.22       36.47     29.52 o 
  -2  13   7      368.52      350.32     56.44 o 
  -1  13   7       10.33       50.03     30.50 o 
   0  13   7        0.92       19.77     30.94 o 
   1  13   7      242.55      226.75     45.68 o 
   2  13   7        5.64        5.87     29.89 o 
   3  13   7      217.91      208.33     44.36 o 
   4  13   7        0.02       17.48     25.96 o 
   5  13   7      195.80      209.36     45.76 o 
   6  13   7        1.14      -14.58     26.39 o 
   7  13   7        0.03       -3.17     26.48 o 
   8  13   7       19.84       32.15     28.39 o 
   9  13   7        7.45      -11.70     25.06 o 
  10  13   7      139.65      203.24     46.76 o 
 -10  14   7        3.24       15.68     94.92 o 
  -9  14   7       25.23       72.64     87.49 o 
  -8  14   7        0.30      -24.13     54.89 o 
  -7  14   7       44.36       98.87     47.23 o 
  -6  14   7        0.12        8.57     38.37 o 
  -5  14   7        3.79       15.55     31.27 o 
  -4  14   7      140.65      143.40     44.11 o 
  -3  14   7       86.56       77.66     34.81 o 
  -2  14   7      409.47      379.27     67.33 o 
  -1  14   7       15.36       16.83     24.76 o 
   0  14   7      142.85      150.03     41.31 o 
   1  14   7       82.17       98.66     37.35 o 
   2  14   7       73.27       75.19     33.39 o 
   3  14   7      200.03      236.82     47.04 o 
   4  14   7        9.95       10.77     25.06 o 
   5  14   7        0.00      -17.05     23.70 o 
   6  14   7       20.63       20.48     24.53 o 
   7  14   7       73.78       68.12     33.12 o 
   8  14   7        5.34       -2.94     26.11 o 
   9  14   7       71.46       81.46     34.54 o 
  -8  15   7        4.73       28.06     75.94 o 
  -7  15   7       11.49       96.32     49.82 o 
  -6  15   7       67.13       18.04     45.60 o 
  -5  15   7       57.82       60.49     47.05 o 
  -4  15   7       54.43       54.30     29.34 o 
  -3  15   7       46.39       -1.79     31.20 o 
  -2  15   7      107.40      104.74     41.90 o 
  -1  15   7        0.44        3.93     27.81 o 
   0  15   7       23.79       10.16     29.11 o 
   1  15   7       24.05       -1.02     28.16 o 
   2  15   7      215.53      243.10     45.18 o 
   3  15   7      206.17      194.12     46.26 o 
   4  15   7        1.97        0.47     26.01 o 
   5  15   7       25.99       25.41     26.24 o 
   6  15   7        0.32       13.11     27.18 o 
   7  15   7       86.22      133.74     39.94 o 
   8  15   7       26.00        6.02     28.61 o 
  -6  16   7        0.78      -19.13     64.00 o 
  -5  16   7        0.86       25.12     56.76 o 
  -4  16   7       54.54       71.73     34.64 o 
  -3  16   7       10.54        5.55     30.87 o 
  -2  16   7       12.92       37.21     36.31 o 
  -1  16   7       24.48       43.89     51.59 o 
   0  16   7       36.98       36.19     44.97 o 
   1  16   7        9.53      -12.92     34.89 o 
   2  16   7      253.32      218.88     53.38 o 
   3  16   7       19.04        0.77     37.17 o 
   4  16   7      173.37      139.73     36.27 o 
   5  16   7       16.11       46.26     29.00 o 
  -2  17   7       42.44       36.23     39.53 o 
  -1  17   7       86.90       61.02     46.06 o 
   0  17   7        0.81      -15.47     40.41 o 
   1  17   7       43.09        4.87     40.45 o 
 -17   0   8       36.32      -17.09     40.26 o 
 -16   0   8       41.26       18.22     39.95 o 
 -15   0   8       16.33       15.47     45.31 o 
 -14   0   8       50.52       44.59     49.84 o 
 -13   0   8       16.30       14.92     53.24 o 
 -12   0   8      208.55      153.29     59.40 o 
 -11   0   8      443.65      399.04     80.23 o 
 -10   0   8        1.56       38.74     49.94 o 
  -9   0   8      168.84      132.36     49.74 o 
  -8   0   8      193.76      134.69     50.65 o 
  -7   0   8     1784.76     1606.54    140.59 o 
  -6   0   8     1319.35     1233.88    122.11 o 
  -5   0   8    20454.73    21580.43    859.96 o 
  -4   0   8    32268.34    34666.27    697.47 o 
  -3   0   8       52.41       75.06     33.84 o 
  -2   0   8      466.41      413.51     71.90 o 
  -1   0   8     9825.21    11156.07    345.43 o 
   0   0   8     4226.28     3460.77    477.08 o 
   1   0   8       57.33       49.18     27.10 o 
   2   0   8     1233.83     1103.47    158.48 o 
   3   0   8        0.07       17.17     20.38 o 
   4   0   8       36.48       72.43     23.70 o 
   5   0   8        2.12       14.88     18.35 o 
   6   0   8      112.60      111.56     27.87 o 
   7   0   8       82.96      113.18     32.67 o 
   8   0   8      458.48      379.69     83.37 o 
   9   0   8      439.18      533.21    112.26 o 
  10   0   8       46.53       11.56     47.87 o 
  11   0   8      296.23      331.81     93.27 o 
  12   0   8      486.35      465.53    111.43 o 
  13   0   8      466.38      332.64    116.38 o 
  14   0   8       10.53      -32.19     44.57 o 
  15   0   8       52.31       48.70     61.08 o 
 -17   1   8       51.08       27.20     33.32 o 
 -16   1   8        0.48       -6.67     28.35 o 
 -15   1   8       17.85        0.01     24.54 o 
 -14   1   8        6.87        9.96     26.83 o 
 -13   1   8        8.75      -16.71     23.52 o 
 -12   1   8      507.57      490.70     66.04 o 
 -11   1   8       33.52       20.24     22.17 o 
 -10   1   8        0.04       15.86     20.87 o 
  -9   1   8       77.13       94.29     30.13 o 
  -8   1   8        9.92       12.86     18.49 o 
  -7   1   8      222.67      222.16     39.91 o 
  -6   1   8     6777.20     6831.25    199.59 o 
  -5   1   8     8501.76     9821.88    217.94 o 
  -4   1   8     2870.35     3098.28    112.72 o 
  -3   1   8     4182.16     4607.82    138.20 o 
  -2   1   8     1070.59     1007.94     55.95 o 
  -1   1   8     3484.98     3392.90    105.70 o 
   0   1   8     4602.40     4826.73    161.98 o 
   1   1   8      923.47      826.13    111.30 o 
   2   1   8       44.51       64.37     18.53 o 
   3   1   8     1024.70     1047.20     57.08 o 
   4   1   8      372.66      368.39     33.96 o 
   5   1   8       78.22      107.60     20.22 o 
   6   1   8      799.62      820.98     50.07 o 
   7   1   8       80.69      109.22     28.07 o 
   8   1   8       13.63       32.12     19.01 o 
   9   1   8       91.83      139.10     35.14 o 
  10   1   8       13.63       89.04     54.45 o 
  11   1   8     1295.10     1182.34    103.06 o 
  12   1   8      487.99      517.78     82.43 o 
  13   1   8       32.96       41.59     40.03 o 
  14   1   8       69.31       88.14     43.99 o 
  15   1   8      137.59      151.87     67.68 o 
  16   1   8        1.55        4.13     55.30 o 
 -17   2   8        0.20      -12.28     29.64 o 
 -16   2   8       31.41        5.95     27.58 o 
 -15   2   8        2.78        6.04     24.65 o 
 -14   2   8       80.31      103.93     34.72 o 
 -13   2   8      215.67      191.58     41.85 o 
 -12   2   8      234.40      152.28     39.54 o 
 -11   2   8      345.71      260.63     45.73 o 
 -10   2   8      179.84      162.53     36.09 o 
  -9   2   8       20.07       46.79     27.17 o 
  -8   2   8      197.09      146.21     33.56 o 
  -7   2   8       60.96       53.62     25.16 o 
  -6   2   8        4.17        5.45     19.01 o 
  -5   2   8     4607.86     4797.07    129.28 o 
  -4   2   8     5021.31     5445.80    122.84 o 
  -3   2   8     1492.08     1553.85     62.72 o 
  -2   2   8      225.00      236.49     25.16 o 
  -1   2   8     3670.62     2701.47    596.48 o 
   0   2   8     6568.03     6908.39    151.31 o 
   1   2   8      784.52      818.49     52.58 o 
   2   2   8      667.45      742.75     57.78 o 
   3   2   8       42.28       40.27     16.58 o 
   4   2   8       66.41       81.76     24.75 o 
   5   2   8      223.72      251.57     26.27 o 
   6   2   8      245.72      252.37     33.33 o 
   7   2   8       22.38       45.21     18.90 o 
   8   2   8       58.88       92.76     24.92 o 
   9   2   8       27.00       62.41     21.22 o 
  10   2   8      159.50      143.14     40.42 o 
  11   2   8       38.26      131.22     41.95 o 
  12   2   8      115.77       98.86     52.52 o 
  13   2   8        2.68       31.19     45.81 o 
  14   2   8        7.14      -23.94     43.75 o 
  15   2   8       94.98      193.14     91.62 o 
  16   2   8        8.63       42.92     59.43 o 
 -16   3   8       21.66       22.98     27.41 o 
 -15   3   8       13.41       47.36     26.71 o 
 -14   3   8       62.67       56.38     31.98 o 
 -13   3   8      223.62      202.43     46.75 o 
 -12   3   8        0.20       20.47     26.83 o 
 -11   3   8        0.65       21.43     26.40 o 
 -10   3   8      641.75      582.21     64.33 o 
  -9   3   8       38.76       96.71     31.48 o 
  -8   3   8      132.31      120.72     32.34 o 
  -7   3   8        9.42       -3.59     20.38 o 
  -6   3   8      915.77      792.90     69.29 o 
  -5   3   8      187.79      204.97     29.61 o 
  -4   3   8       73.88       73.12     16.29 o 
  -3   3   8     1851.47     1938.77     72.98 o 
  -2   3   8     1085.14     1131.04     56.12 o 
  -1   3   8      523.32      600.70     41.60 o 
   0   3   8     5575.11     5998.15    140.95 o 
   1   3   8      144.61      158.11     22.14 o 
   2   3   8     3964.47     4061.64    115.76 o 
   3   3   8      574.15      558.24     40.35 o 
   4   3   8       79.29       72.32     19.34 o 
   5   3   8        9.90       26.36     17.82 o 
   6   3   8      510.10      514.22     72.20 o 
   7   3   8       14.85       17.94     16.86 o 
   8   3   8      314.14      238.41     35.07 o 
   9   3   8      151.87      149.12     32.41 o 
  10   3   8        0.52        1.30     22.18 o 
  11   3   8       93.59       90.76     47.50 o 
  12   3   8       10.55       21.81     36.68 o 
  13   3   8       88.95       68.89     48.65 o 
  14   3   8       26.24       66.14     50.34 o 
  15   3   8       14.64        1.47     40.54 o 
  16   3   8        0.55      -12.38     56.13 o 
 -16   4   8        0.03      -12.07     25.80 o 
 -15   4   8      213.82      161.98     40.93 o 
 -14   4   8      334.14      346.89     52.25 o 
 -13   4   8      119.26      103.55     32.91 o 
 -12   4   8      266.86      279.51     48.59 o 
 -11   4   8      208.79      163.46     35.82 o 
 -10   4   8        9.81       24.99     23.87 o 
  -9   4   8       93.15      124.91     30.67 o 
  -8   4   8        6.91        4.14     22.61 o 
  -7   4   8      165.25      126.33     33.88 o 
  -6   4   8        3.83       -0.24     13.42 o 
  -5   4   8      304.99      327.74     32.98 o 
  -4   4   8        4.72        8.21     12.86 o 
  -3   4   8       29.03       40.91     14.55 o 
  -2   4   8     1014.51     1057.02     55.01 o 
  -1   4   8     1722.43     1827.67     73.40 o 
   0   4   8       82.51      120.93     19.75 o 
   1   4   8      712.31      693.18     45.04 o 
   2   4   8      563.98      641.75     54.02 o 
   3   4   8      778.95      778.68     52.28 o 
   4   4   8      548.57      604.12     46.80 o 
   5   4   8        0.32      -13.40     16.44 o 
   6   4   8      277.81      311.39     36.58 o 
   7   4   8       45.23       24.08     24.53 o 
   8   4   8      435.55      446.51     61.96 o 
   9   4   8       10.52       -0.59     25.82 o 
  10   4   8      876.69      788.55     83.33 o 
  11   4   8       53.59       32.28     26.51 o 
  12   4   8       80.48       77.72     52.74 o 
  13   4   8       59.69       50.35     85.02 o 
  14   4   8        0.03       -4.69     35.96 o 
  15   4   8       12.57       43.45     42.66 o 
  16   4   8       16.68       11.80     44.72 o 
 -16   5   8        1.15      -14.90     28.14 o 
 -15   5   8       58.52       49.40     30.45 o 
 -14   5   8       19.40        9.93     24.90 o 
 -13   5   8        4.79       54.34     29.85 o 
 -12   5   8       35.86       54.32     30.40 o 
 -11   5   8        8.38       33.56     30.79 o 
 -10   5   8      142.41      193.41     44.70 o 
  -9   5   8      225.24      201.87     40.47 o 
  -8   5   8      261.74      255.80     43.00 o 
  -7   5   8     1144.05     1201.61     86.41 o 
  -6   5   8       47.08       50.06     19.05 o 
  -5   5   8        4.96       16.39     12.24 o 
  -4   5   8      305.14      305.93     29.60 o 
  -3   5   8      350.25      357.85     33.23 o 
  -2   5   8      173.32      179.23     23.14 o 
  -1   5   8      483.57      326.95     62.30 o 
   0   5   8     2303.56     2235.27     77.19 o 
   1   5   8     1392.36     1341.07     56.79 o 
   2   5   8      394.92      476.08     39.26 o 
   3   5   8       67.15       73.77     23.73 o 
   4   5   8     2135.73     2046.19    109.97 o 
   5   5   8       16.40       12.77     20.92 o 
   6   5   8      154.53      155.84     34.15 o 
   7   5   8       15.55       23.84     24.12 o 
   8   5   8     1228.34     1179.99     90.40 o 
   9   5   8     1932.99     1933.39    119.89 o 
  10   5   8      863.19      928.65     85.80 o 
  11   5   8      215.61      234.19     46.23 o 
  12   5   8      105.16      123.01     34.45 o 
  13   5   8        4.83       58.48     41.51 o 
  14   5   8       12.69       34.65     37.63 o 
  15   5   8       27.58       64.95     40.40 o 
 -16   6   8       16.82       37.83     34.88 o 
 -15   6   8       26.92      -30.91     26.72 o 
 -14   6   8        2.09       -9.49     27.61 o 
 -13   6   8        1.99       33.07     29.32 o 
 -12   6   8      103.69       78.22     34.95 o 
 -11   6   8      206.27      252.82     49.97 o 
 -10   6   8      351.70      329.17     51.68 o 
  -9   6   8       19.54       27.11     29.06 o 
  -8   6   8        2.03        8.23     22.81 o 
  -7   6   8       24.33       32.58     21.89 o 
  -6   6   8        3.84        3.00     16.56 o 
  -5   6   8       62.89       36.23     16.18 o 
  -4   6   8        6.11       10.83     14.09 o 
  -3   6   8        6.13       31.80     14.66 o 
  -2   6   8      201.37      179.63     23.55 o 
  -1   6   8      293.01      310.05     29.67 o 
   0   6   8      437.80      443.05     32.67 o 
   1   6   8        0.14        3.24     13.08 o 
   2   6   8       71.41       51.63     21.64 o 
   3   6   8       36.19       49.49     23.39 o 
   4   6   8      559.99      582.64     61.38 o 
   5   6   8       94.19      102.05     29.49 o 
   6   6   8      818.43      753.08     70.98 o 
   7   6   8     2057.69     2081.56    122.69 o 
   8   6   8      191.80      214.74     43.74 o 
   9   6   8      358.78      300.24     49.09 o 
  10   6   8       48.53       90.76     35.58 o 
  11   6   8       88.54      100.10     35.17 o 
  12   6   8      105.75      148.59     38.88 o 
  13   6   8        5.07       -6.02     28.11 o 
  14   6   8       42.00      100.01     45.91 o 
  15   6   8        8.65       34.71     44.98 o 
 -15   7   8       28.17       56.51     33.81 o 
 -14   7   8      216.74      246.79     80.74 o 
 -13   7   8        7.05       22.42     29.16 o 
 -12   7   8       36.73       21.82     31.38 o 
 -11   7   8      436.91      366.11     70.29 o 
 -10   7   8       25.98       29.75     29.23 o 
  -9   7   8      174.18      158.70     40.39 o 
  -8   7   8      131.44      113.60     33.32 o 
  -7   7   8      186.12      205.90     40.02 o 
  -6   7   8      170.77      171.68     30.13 o 
  -5   7   8        6.73       10.25     19.87 o 
  -4   7   8      160.04      174.46     24.74 o 
  -3   7   8       34.75       42.83     14.88 o 
  -2   7   8        0.47        6.47     12.97 o 
  -1   7   8      258.54      332.59     34.81 o 
   0   7   8      788.53      750.18     50.91 o 
   1   7   8       14.52       20.66     21.56 o 
   2   7   8      189.97      135.11     32.31 o 
   3   7   8       13.10        4.64     18.58 o 
   4   7   8      179.17      198.62     37.34 o 
   5   7   8      497.84      478.62     56.84 o 
   6   7   8       43.81       25.50     24.09 o 
   7   7   8      933.05      908.71     85.64 o 
   8   7   8      192.97      201.32     42.80 o 
   9   7   8      400.73      342.33     54.13 o 
  10   7   8      488.11      486.73     66.89 o 
  11   7   8       69.74       68.78     36.18 o 
  12   7   8      323.18      377.33     57.53 o 
  13   7   8       97.68       79.39     33.62 o 
  14   7   8        2.76       18.94     27.47 o 
  15   7   8        1.10       65.99     53.25 o 
 -15   8   8      315.08      352.98     60.41 o 
 -14   8   8      194.92      253.17     48.07 o 
 -13   8   8       14.18       20.32     27.32 o 
 -12   8   8        2.33       13.31     26.40 o 
 -11   8   8      142.21      128.09     43.84 o 
 -10   8   8      408.34      329.37     51.31 o 
  -9   8   8        3.81        0.40     23.89 o 
  -8   8   8      100.40      101.97     31.96 o 
  -7   8   8        0.42       -0.33     22.21 o 
  -6   8   8        2.22       -0.49     15.60 o 
  -5   8   8      266.63      239.67     34.86 o 
  -4   8   8        8.79        7.07     17.53 o 
  -3   8   8      124.28      161.44     27.97 o 
  -2   8   8      212.90      255.43     33.93 o 
  -1   8   8       71.60       77.92     21.40 o 
   0   8   8      419.57      351.94     50.04 o 
   1   8   8        0.20       16.37     20.51 o 
   2   8   8        7.06       13.49     20.74 o 
   3   8   8       10.49        1.87     19.81 o 
   4   8   8      254.00      250.58     44.97 o 
   5   8   8      148.45      131.69     31.86 o 
   6   8   8       72.92       67.76     28.22 o 
   7   8   8       94.43       94.71     33.24 o 
   8   8   8       11.93       -2.74     24.50 o 
   9   8   8      260.16      302.55     53.48 o 
  10   8   8        4.36        2.84     29.18 o 
  11   8   8      128.02      132.73     39.42 o 
  12   8   8      388.35      363.72     56.76 o 
  13   8   8        3.71       -0.15     29.87 o 
  14   8   8       19.02       26.03     32.29 o 
 -14   9   8       96.22       88.41     36.34 o 
 -13   9   8       14.40       13.03     28.95 o 
 -12   9   8       17.38       45.85     29.44 o 
 -11   9   8      351.68      327.78     54.76 o 
 -10   9   8       16.76       17.44     26.91 o 
  -9   9   8        0.58       44.30     54.13 o 
  -8   9   8       36.99        9.98     27.04 o 
  -7   9   8       11.56       45.60     25.43 o 
  -6   9   8        0.18        3.00     24.83 o 
  -5   9   8        0.29       22.93     25.53 o 
  -4   9   8      258.11      258.13     37.37 o 
  -3   9   8      379.47      256.33     78.85 o 
  -2   9   8      507.83      580.25     52.31 o 
  -1   9   8      225.79      234.80     41.36 o 
   0   9   8      636.45      606.05     62.64 o 
   1   9   8      280.53      253.69     42.82 o 
   2   9   8       57.02       55.10     28.05 o 
   3   9   8       10.06       16.70     21.21 o 
   4   9   8        0.01       -6.40     22.77 o 
   5   9   8      107.62      146.00     35.78 o 
   6   9   8      292.27      240.92     43.70 o 
   7   9   8      861.17      806.97     80.21 o 
   8   9   8       87.92       69.09     35.10 o 
   9   9   8      237.76      197.89     51.99 o 
  10   9   8       25.57       56.83     31.08 o 
  11   9   8      169.97      149.16     40.97 o 
  12   9   8       90.68       62.17     30.97 o 
  13   9   8        0.03       31.60     34.00 o 
 -13  10   8      168.09      143.73     40.88 o 
 -12  10   8        7.76       23.18     27.81 o 
 -11  10   8        0.02       28.09     28.87 o 
 -10  10   8       56.82       43.36     33.20 o 
  -9  10   8        3.68       66.75     42.38 o 
  -8  10   8      233.97      264.11     56.61 o 
  -7  10   8       18.51        9.47     32.76 o 
  -6  10   8       31.58       84.42     32.82 o 
  -5  10   8      129.69      125.38     34.31 o 
  -4  10   8      101.92      109.31     28.71 o 
  -3  10   8      591.46      578.33     53.58 o 
  -2  10   8      727.72      677.68     67.29 o 
  -1  10   8      227.83      221.65     42.07 o 
   0  10   8      249.67      246.41     42.15 o 
   1  10   8      255.11      199.60     41.10 o 
   2  10   8       36.91       35.55     25.82 o 
   3  10   8      112.03      107.69     33.10 o 
   4  10   8      329.24      302.17     49.37 o 
   5  10   8      466.54      442.24     63.74 o 
   6  10   8      109.97       99.70     35.72 o 
   7  10   8       33.31       23.32     29.65 o 
   8  10   8        3.50       -3.93     26.47 o 
   9  10   8        0.95        8.49     27.81 o 
  10  10   8      135.47      108.85     38.80 o 
  11  10   8       13.26       64.75     29.36 o 
  12  10   8       35.10       74.59     31.32 o 
  13  10   8       10.35       45.13     32.14 o 
 -13  11   8        9.46      -29.71     99.05 o 
 -12  11   8       27.07       25.21     60.28 o 
 -11  11   8       23.15       26.83     40.14 o 
 -10  11   8        0.10       11.17     36.78 o 
  -9  11   8       38.74       14.32     35.12 o 
  -8  11   8      107.39      197.49     51.84 o 
  -7  11   8      397.13      358.20     65.31 o 
  -6  11   8        6.62       26.51     25.01 o 
  -5  11   8      249.23      227.17     43.78 o 
  -4  11   8      273.04      165.13     93.03 o 
  -3  11   8      712.18      883.84     81.16 o 
  -2  11   8     1059.64     1055.25     89.40 o 
  -1  11   8       28.68       30.87     28.63 o 
   0  11   8      271.85      309.03     49.77 o 
   1  11   8       83.53       88.63     33.63 o 
   2  11   8      214.17      193.67     41.95 o 
   3  11   8      391.22      269.12     48.34 o 
   4  11   8       57.65       40.32     27.70 o 
   5  11   8      290.05      262.70     48.35 o 
   6  11   8       31.85       39.27     29.36 o 
   7  11   8       50.96       62.21     32.76 o 
   8  11   8       43.05       61.80     29.01 o 
   9  11   8       31.67       60.63     30.45 o 
  10  11   8        2.53       29.45     26.93 o 
  11  11   8       68.96       42.44     32.46 o 
  12  11   8       28.83       33.65     36.01 o 
 -12  12   8       20.08       59.43     94.92 o 
 -11  12   8       13.63       21.55     63.67 o 
 -10  12   8       27.94       72.69    122.57 o 
  -9  12   8       46.89       27.85     41.18 o 
  -8  12   8        2.98      -16.90     31.21 o 
  -7  12   8       74.59       63.47     34.72 o 
  -6  12   8       11.37       35.72     31.46 o 
  -5  12   8      423.86      458.11     72.28 o 
  -4  12   8      129.33      137.57     33.44 o 
  -3  12   8      810.60      823.18     93.13 o 
  -2  12   8        3.85        8.90     25.54 o 
  -1  12   8      497.00      446.23     60.48 o 
   0  12   8       19.48       42.11     27.84 o 
   1  12   8       88.30      121.62     35.94 o 
   2  12   8       16.75       44.35     30.39 o 
   3  12   8      231.93      167.23     43.61 o 
   4  12   8      357.14      346.82     56.58 o 
   5  12   8        9.22        3.16     27.86 o 
   6  12   8       15.24       13.13     27.32 o 
   7  12   8       26.89       15.59     27.40 o 
   8  12   8        7.69      -14.80     27.64 o 
   9  12   8      150.79      154.16     37.67 o 
  10  12   8        8.07        1.15     27.02 o 
  11  12   8       35.31       32.34     30.33 o 
 -10  13   8       60.14      126.29     98.22 o 
  -9  13   8       59.95       90.35     54.88 o 
  -8  13   8       36.50       85.88     51.15 o 
  -7  13   8      496.21      577.06     80.60 o 
  -6  13   8        3.94       17.31     26.80 o 
  -5  13   8       21.93       21.96     27.94 o 
  -4  13   8      619.37      719.66     89.67 o 
  -3  13   8        0.32       26.78     27.17 o 
  -2  13   8        0.77       10.63     22.16 o 
  -1  13   8      382.20      442.44     60.56 o 
   0  13   8        2.89       22.19     32.21 o 
   1  13   8       26.64       41.01     30.91 o 
   2  13   8       10.06       24.09     28.35 o 
   3  13   8      421.30      402.02     61.36 o 
   4  13   8       17.88       18.02     26.29 o 
   5  13   8       56.14       58.67     29.94 o 
   6  13   8        6.38       27.17     25.38 o 
   7  13   8        5.76       30.99     26.52 o 
   8  13   8      135.68      174.84     39.30 o 
   9  13   8       11.50        9.60     28.95 o 
  10  13   8      131.29      181.65     43.57 o 
  -9  14   8       14.82       98.61     66.63 o 
  -8  14   8       55.32       82.59     69.34 o 
  -7  14   8        5.65      -13.23     40.47 o 
  -6  14   8       25.38       83.20     43.64 o 
  -5  14   8      280.70      328.97    110.60 o 
  -4  14   8        5.33      -10.68     22.39 o 
  -3  14   8        3.55        2.52     27.10 o 
  -2  14   8       27.65       39.72     24.57 o 
  -1  14   8        5.54        1.73     25.17 o 
   0  14   8       54.56       48.76     34.22 o 
   1  14   8        1.02        5.30     28.84 o 
   2  14   8      153.95      228.77     45.54 o 
   3  14   8        7.42       18.97     26.95 o 
   4  14   8      220.81      182.73     46.33 o 
   5  14   8       82.66       82.46     33.46 o 
   6  14   8        8.91       34.05     28.46 o 
   7  14   8       17.69       12.30     24.93 o 
   8  14   8        3.18       35.15     30.83 o 
  -7  15   8       54.48      126.87     68.51 o 
  -6  15   8       29.32       50.07     53.91 o 
  -5  15   8       29.35       10.05     43.48 o 
  -4  15   8       33.18       26.87     39.31 o 
  -3  15   8      196.30      173.06     46.16 o 
  -2  15   8       42.13       46.47     33.15 o 
  -1  15   8        4.36        2.99     24.21 o 
   0  15   8       42.82       31.90     27.84 o 
   1  15   8       12.96       34.12     27.39 o 
   2  15   8      328.12      357.56     61.50 o 
   3  15   8       39.17       38.24     32.63 o 
   4  15   8       13.50       26.82     27.72 o 
   5  15   8        6.62        3.01     25.71 o 
   6  15   8        1.58        1.68     27.73 o 
   7  15   8       40.71       36.21     29.56 o 
  -5  16   8       13.88        7.91     43.09 o 
  -4  16   8      162.29       96.41     65.93 o 
  -3  16   8        0.23      -21.07     25.28 o 
  -2  16   8       17.01       34.66     36.62 o 
  -1  16   8       17.41       20.80     32.30 o 
   0  16   8       10.41       30.77     32.46 o 
   1  16   8       26.57       20.85     30.58 o 
   2  16   8       55.38       84.53     47.50 o 
   3  16   8        6.13        3.22     29.92 o 
   4  16   8       78.53       43.08     38.35 o 
 -16   1   9        1.38       -7.23     26.49 o 
 -15   1   9       11.47      -17.02     26.29 o 
 -14   1   9       67.21       19.85     24.41 o 
 -13   1   9      121.53      138.83     37.63 o 
 -12   1   9      173.93      111.47     37.25 o 
 -11   1   9      431.18      371.46     65.17 o 
 -10   1   9      161.45      160.37     46.11 o 
  -9   1   9        0.87        5.21     22.15 o 
  -8   1   9      182.97      167.96     41.30 o 
  -7   1   9        3.04        0.21     20.56 o 
  -6   1   9      214.48      187.71     37.76 o 
  -5   1   9       97.17       78.75     28.93 o 
  -4   1   9        0.93       26.03     17.99 o 
  -3   1   9     2247.41     2194.11     95.42 o 
  -2   1   9       94.09       76.56     24.28 o 
  -1   1   9        0.16        3.78     15.13 o 
   0   1   9      108.88      116.77     25.53 o 
   1   1   9       90.79       74.24     21.31 o 
   2   1   9      635.41      568.89     46.43 o 
   3   1   9      144.44      139.40     24.35 o 
   4   1   9      291.06      301.67     32.36 o 
   5   1   9       14.76       21.67     14.51 o 
   6   1   9        6.95       18.68     18.05 o 
   7   1   9       77.43       78.96     21.97 o 
   8   1   9       69.78       52.34     29.05 o 
   9   1   9        1.54      -12.67     26.33 o 
  10   1   9       45.51       77.15     46.21 o 
  11   1   9      229.69      167.50     49.70 o 
  12   1   9        4.15        6.14     37.68 o 
  13   1   9       36.82       58.60     52.00 o 
  14   1   9       81.64       42.92     58.60 o 
  15   1   9        6.67       52.83     72.64 o 
  16   1   9       23.18       45.40     75.11 o 
 -16   2   9        3.64      -36.28     25.39 o 
 -15   2   9       40.62       34.27     30.07 o 
 -14   2   9        4.98        6.80     25.35 o 
 -13   2   9       17.07       41.31     27.22 o 
 -12   2   9      266.32      269.39     47.92 o 
 -11   2   9        0.03       -0.53     26.04 o 
 -10   2   9       39.39       44.85     25.03 o 
  -9   2   9      410.60      423.66     57.47 o 
  -8   2   9       31.17       39.68     26.18 o 
  -7   2   9      101.37      109.21     31.55 o 
  -6   2   9       62.07       51.95     31.08 o 
  -5   2   9       24.75       37.52     15.93 o 
  -4   2   9      116.34      109.86     19.29 o 
  -3   2   9     2258.32     2291.19     83.34 o 
  -2   2   9      164.50      166.82     25.10 o 
  -1   2   9        0.88       -3.56     15.98 o 
   0   2   9       43.66       75.87     21.38 o 
   1   2   9      480.46      486.29     43.66 o 
   2   2   9      228.20      228.49     34.95 o 
   3   2   9      586.30      596.62     44.10 o 
   4   2   9       30.03       29.81     14.90 o 
   5   2   9      183.48      175.97     29.81 o 
   6   2   9      497.94      616.53     57.89 o 
   7   2   9       78.47       78.73     23.68 o 
   8   2   9       11.53       19.33     19.33 o 
   9   2   9       38.64       55.91     32.83 o 
  10   2   9       40.54       52.03     36.86 o 
  11   2   9       95.24       89.70     47.72 o 
  12   2   9       84.87       43.75     44.66 o 
  13   2   9        3.32        5.78     40.44 o 
  14   2   9        9.11       45.40     57.78 o 
  15   2   9       70.55       62.73     68.51 o 
 -16   3   9       10.86       18.66     27.27 o 
 -15   3   9        8.90       30.06     28.03 o 
 -14   3   9       43.02       38.81     25.83 o 
 -13   3   9        1.52       -2.70     27.62 o 
 -12   3   9        3.08       33.66     28.16 o 
 -11   3   9      306.68      274.11     51.83 o 
 -10   3   9        2.54        5.36     24.60 o 
  -9   3   9      113.07       85.92     34.38 o 
  -8   3   9        2.66       15.11     23.44 o 
  -7   3   9       94.49       84.11     30.84 o 
  -6   3   9     1139.05     1192.90     92.16 o 
  -5   3   9      128.98      118.06     24.26 o 
  -4   3   9      144.62      164.52     22.76 o 
  -3   3   9      107.86       87.50     18.11 o 
  -2   3   9     1774.16     1719.07     73.04 o 
  -1   3   9       59.72       79.67     19.14 o 
   0   3   9       27.92       41.83     15.49 o 
   1   3   9      998.98     1100.36     58.53 o 
   2   3   9     2401.11     2479.84     95.66 o 
   3   3   9       30.28       38.84     17.70 o 
   4   3   9        4.17       19.39     18.40 o 
   5   3   9       74.56      100.89     24.29 o 
   6   3   9       20.43       26.20     22.76 o 
   7   3   9      295.55      315.11     40.25 o 
   8   3   9       10.17       34.24     28.89 o 
   9   3   9      726.11      678.98     76.19 o 
  10   3   9        1.14      -10.97     39.27 o 
  11   3   9     1172.81     1137.41    217.91 o 
  12   3   9        1.40       41.05     42.01 o 
  13   3   9        6.42       40.02     54.48 o 
  14   3   9        0.83       -6.67     33.84 o 
  15   3   9       32.58       18.98     49.52 o 
 -16   4   9       84.75       56.88     33.94 o 
 -15   4   9        8.42       13.74     24.86 o 
 -14   4   9        0.75        5.39     23.76 o 
 -13   4   9        2.97       -2.48     23.97 o 
 -12   4   9      125.04      139.42     39.43 o 
 -11   4   9      242.09      287.03     51.34 o 
 -10   4   9        3.88       25.77     26.69 o 
  -9   4   9       26.50       21.88     27.25 o 
  -8   4   9      251.24      265.07     47.71 o 
  -7   4   9       27.62       31.48     27.88 o 
  -6   4   9        1.09       -4.95     22.01 o 
  -5   4   9        2.40       20.13     15.41 o 
  -4   4   9      584.91      664.66     57.58 o 
  -3   4   9       11.51       22.08     16.46 o 
  -2   4   9        2.44       15.00     14.05 o 
  -1   4   9      173.88      175.92     25.13 o 
   0   4   9      251.02      314.95     32.54 o 
   1   4   9       19.91       24.74     15.97 o 
   2   4   9      266.85      316.64     36.63 o 
   3   4   9      729.01      783.80     57.04 o 
   4   4   9      379.97      349.54     37.18 o 
   5   4   9       16.14       11.13     24.13 o 
   6   4   9       41.89       44.94     26.43 o 
   7   4   9      611.49      591.77     72.07 o 
   8   4   9      356.53      457.12     65.72 o 
   9   4   9      304.52      287.35     53.31 o 
  10   4   9      418.49      167.50    179.39 o 
  11   4   9      496.26      491.83     96.12 o 
  12   4   9      371.33      524.87    129.59 o 
  13   4   9        0.01       10.35     38.17 o 
  14   4   9       79.63      122.82     54.94 o 
  15   4   9       55.36       41.70     52.54 o 
 -15   5   9       17.05       21.57     31.75 o 
 -14   5   9      242.10      144.97     53.61 o 
 -13   5   9       24.43       34.01     30.19 o 
 -12   5   9       51.38       57.55     34.19 o 
 -11   5   9       61.69       67.14     33.64 o 
 -10   5   9       47.38       26.28     28.60 o 
  -9   5   9       39.17       30.96     24.04 o 
  -8   5   9       40.55       -8.02     24.23 o 
  -7   5   9      490.34      473.94     60.69 o 
  -6   5   9       47.36       36.83     23.71 o 
  -5   5   9        0.78        7.02     16.19 o 
  -4   5   9       40.21       40.79     16.03 o 
  -3   5   9      491.05      479.28     39.39 o 
  -2   5   9       59.88       61.87     17.39 o 
  -1   5   9     1884.09     1463.35    268.57 o 
   0   5   9        1.29       -9.02     13.87 o 
   1   5   9     2435.72     2337.76     81.89 o 
   2   5   9     1623.99     1507.96     95.99 o 
   3   5   9      244.14      273.92     45.42 o 
   4   5   9      496.78      505.22     59.44 o 
   5   5   9       11.58       17.34     21.17 o 
   6   5   9        9.94       25.16     28.66 o 
   7   5   9     1998.63     1958.50    119.52 o 
   8   5   9     1505.75     1542.43    110.33 o 
   9   5   9      277.12      271.04     48.29 o 
  10   5   9       69.21       39.67     31.67 o 
  11   5   9      403.32      387.18     58.44 o 
  12   5   9        0.06       -5.44     34.66 o 
  13   5   9        3.01       29.26     36.47 o 
  14   5   9        5.16       32.94     40.36 o 
  15   5   9      106.90      114.61     48.42 o 
 -15   6   9       17.42       65.92     38.39 o 
 -14   6   9        0.00       46.78     48.85 o 
 -13   6   9        0.08       -4.21     27.01 o 
 -12   6   9       32.93       27.97     28.82 o 
 -11   6   9        1.79       19.83     29.19 o 
 -10   6   9        4.66       12.18     28.52 o 
  -9   6   9      655.52      635.24     70.22 o 
  -8   6   9        5.54       24.91     27.83 o 
  -7   6   9      199.74      171.81     42.65 o 
  -6   6   9       89.33       77.27     26.85 o 
  -5   6   9       73.74       60.47     22.27 o 
  -4   6   9      167.85      203.08     26.73 o 
  -3   6   9       75.59      122.83     20.79 o 
  -2   6   9      751.77      768.96     48.71 o 
  -1   6   9       10.39       23.25     14.40 o 
   0   6   9     1875.86     1849.72     84.46 o 
   1   6   9      369.20      375.24     49.09 o 
   2   6   9       80.70       73.12     26.75 o 
   3   6   9      184.19      168.86     35.83 o 
   4   6   9      348.00      348.58     52.66 o 
   5   6   9       78.48       77.22     31.26 o 
   6   6   9      593.58      512.64     61.37 o 
   7   6   9      225.46      201.90     43.86 o 
   8   6   9      638.42      624.15     73.52 o 
   9   6   9      414.97      385.72     56.87 o 
  10   6   9        0.09       27.37     29.54 o 
  11   6   9       19.80       19.22     26.34 o 
  12   6   9      243.21      281.91     53.53 o 
  13   6   9       60.13      119.37     72.30 o 
  14   6   9      280.72      371.69    124.45 o 
 -15   7   9       38.92       44.11     31.44 o 
 -14   7   9        0.08       47.38     29.35 o 
 -13   7   9       27.10       84.37     30.98 o 
 -12   7   9       57.70       98.22     35.64 o 
 -11   7   9        3.96       11.33     29.96 o 
 -10   7   9      130.64      149.47     39.57 o 
  -9   7   9       28.25       18.29     29.31 o 
  -8   7   9      446.17      370.58     54.03 o 
  -7   7   9      141.53      160.50     37.10 o 
  -6   7   9       17.67       46.66     26.44 o 
  -5   7   9       55.22       58.05     22.07 o 
  -4   7   9       11.06        6.02     14.67 o 
  -3   7   9      699.06      809.83     60.51 o 
  -2   7   9       47.14       34.31     17.23 o 
  -1   7   9     1630.45     1581.21     81.56 o 
   0   7   9       80.29       97.24     28.20 o 
   1   7   9      700.15      699.68     68.05 o 
   2   7   9      124.08      119.82     31.47 o 
   3   7   9       67.84       45.09     24.71 o 
   4   7   9     1548.46     1566.42    106.49 o 
   5   7   9      456.33      534.27     64.29 o 
   6   7   9       66.28       56.77     28.59 o 
   7   7   9     2398.31     2440.67    140.07 o 
   8   7   9      729.91      855.53     88.07 o 
   9   7   9      270.75      284.18     52.30 o 
  10   7   9       10.79       -7.35     26.08 o 
  11   7   9       59.01       65.97     33.68 o 
  12   7   9      139.14      158.30     40.17 o 
  13   7   9        0.08       20.68     29.83 o 
  14   7   9      289.74      224.90     61.42 o 
 -14   8   9       38.83      106.71    113.61 o 
 -13   8   9        0.18        9.87     31.45 o 
 -12   8   9       36.07       76.95     33.40 o 
 -11   8   9      147.25      140.47     40.54 o 
 -10   8   9        3.03        2.23     25.23 o 
  -9   8   9        7.05       10.62     24.45 o 
  -8   8   9      213.18      236.16     44.72 o 
  -7   8   9      106.82       73.67     28.69 o 
  -6   8   9        0.00       22.57     20.17 o 
  -5   8   9        0.09      -10.97     22.95 o 
  -4   8   9       89.61       70.98     22.77 o 
  -3   8   9      636.08      762.61     60.07 o 
  -2   8   9       47.37       33.66     18.85 o 
  -1   8   9     1308.14     1301.88     91.79 o 
   0   8   9      291.49      281.59     46.15 o 
   1   8   9      123.86      108.84     30.46 o 
   2   8   9        0.62      -14.78     19.93 o 
   3   8   9      179.51      166.68     35.88 o 
   4   8   9      938.45      895.20     82.51 o 
   5   8   9       48.93       48.66     27.73 o 
   6   8   9      169.77      141.18     36.05 o 
   7   8   9       65.53       99.34     36.39 o 
   8   8   9      362.92      400.94     62.30 o 
   9   8   9        9.21        7.87     26.74 o 
  10   8   9       76.08       77.58     40.03 o 
  11   8   9      177.10      201.18     45.16 o 
  12   8   9      248.58      300.16     54.47 o 
  13   8   9        9.05       17.67     28.27 o 
 -14   9   9       17.48       18.04     37.12 o 
 -13   9   9        2.69       33.11     32.75 o 
 -12   9   9        6.43       21.70     29.08 o 
 -11   9   9       15.29       16.15     24.64 o 
 -10   9   9        7.26        4.67     29.83 o 
  -9   9   9       79.83       76.20     42.85 o 
  -8   9   9      138.54      134.38     44.51 o 
  -7   9   9       61.14       86.52     37.27 o 
  -6   9   9       15.90       15.55     26.43 o 
  -5   9   9       46.98       20.84     23.92 o 
  -4   9   9       19.71       27.06     20.54 o 
  -3   9   9      126.92      115.50     24.79 o 
  -2   9   9      101.25       92.15     31.98 o 
  -1   9   9      552.33      513.45     63.64 o 
   0   9   9       94.21       72.45     26.95 o 
   1   9   9       74.85       62.50     29.37 o 
   2   9   9       61.00       67.06     29.41 o 
   3   9   9       31.41       24.86     25.82 o 
   4   9   9        0.44       12.64     22.93 o 
   5   9   9      185.49      168.74     38.10 o 
   6   9   9      543.86      464.86     64.45 o 
   7   9   9      463.45      478.39     64.96 o 
   8   9   9        0.01      -18.41     28.67 o 
   9   9   9        0.10       16.83     66.33 o 
  10   9   9       94.21       82.58     32.97 o 
  11   9   9      193.42      155.37     39.16 o 
  12   9   9       60.82       76.46     33.03 o 
  13   9   9       76.05       34.21     34.66 o 
 -13  10   9        6.41       42.97     34.63 o 
 -12  10   9       33.92       14.53     31.23 o 
 -11  10   9        0.18       10.08     40.23 o 
 -10  10   9       63.02       58.23     39.82 o 
  -9  10   9      151.80      197.42     62.06 o 
  -8  10   9       63.24       79.04     58.02 o 
  -7  10   9      183.22      187.23     51.70 o 
  -6  10   9        0.03       -2.10     25.32 o 
  -5  10   9      489.52      565.73     89.74 o 
  -4  10   9        0.06       -0.07     18.95 o 
  -3  10   9        0.35       15.83     22.02 o 
  -2  10   9      199.39      200.46     39.22 o 
  -1  10   9      701.43      811.46    113.78 o 
   0  10   9      113.48      107.24     35.22 o 
   1  10   9       23.70       40.90     26.58 o 
   2  10   9        5.42       18.83     26.72 o 
   3  10   9       42.27       48.67     30.77 o 
   4  10   9       12.25       10.50     25.54 o 
   5  10   9        4.39        6.06     25.02 o 
   6  10   9      122.89      105.56     36.17 o 
   7  10   9       41.57       87.83     41.76 o 
   8  10   9       64.15       57.90     30.77 o 
   9  10   9       44.59       65.29     34.26 o 
  10  10   9        0.43        5.75     27.55 o 
  11  10   9       12.22       43.59     34.10 o 
  12  10   9       11.29        5.69     26.68 o 
 -12  11   9        2.02       11.69     41.90 o 
 -11  11   9        0.01      -47.58     42.09 o 
 -10  11   9        0.09       -0.74     38.63 o 
  -9  11   9      390.80      365.11     65.44 o 
  -8  11   9        0.33       -7.75     35.99 o 
  -7  11   9        5.17        4.72     36.15 o 
  -6  11   9       79.68       96.73     32.51 o 
  -5  11   9      214.23      286.32     56.67 o 
  -4  11   9       10.54       21.77     45.45 o 
  -3  11   9      659.40      747.85     75.98 o 
  -2  11   9        0.03       17.20     24.27 o 
  -1  11   9      155.92      123.40     35.34 o 
   0  11   9       19.89        4.22     26.89 o 
   1  11   9       10.07        9.73     33.92 o 
   2  11   9        9.17       12.88     26.50 o 
   3  11   9        7.07       16.98     27.50 o 
   4  11   9      195.40      166.18     42.61 o 
   5  11   9        4.41        6.63     27.28 o 
   6  11   9        4.62       21.93     29.99 o 
   7  11   9        0.15       12.42     26.28 o 
   8  11   9        0.04       12.48     25.20 o 
   9  11   9        0.79       23.26     30.90 o 
  10  11   9       65.61       95.89     35.41 o 
  11  11   9        2.80       -2.58     28.27 o 
 -11  12   9       12.50      124.69     77.33 o 
 -10  12   9      172.25      209.45     59.63 o 
  -9  12   9       14.04      123.58     60.45 o 
  -8  12   9     1053.49     1217.43    118.88 o 
  -7  12   9       55.51       58.50     41.14 o 
  -6  12   9      207.50      193.10     42.86 o 
  -5  12   9       59.48       53.35     60.96 o 
  -4  12   9      662.00      708.27    112.22 o 
  -3  12   9       16.24        3.08     27.73 o 
  -2  12   9        0.79       20.97     28.19 o 
  -1  12   9      130.29      183.94     41.78 o 
   0  12   9       13.55        8.03     30.67 o 
   1  12   9      145.76      108.76     35.19 o 
   2  12   9       16.44       44.03     28.36 o 
   3  12   9       80.57       58.65     32.49 o 
   4  12   9       84.10       64.42     30.53 o 
   5  12   9      152.93      101.86     35.81 o 
   6  12   9        2.79       20.20     26.34 o 
   7  12   9        6.62       12.11     24.98 o 
   8  12   9        0.02      -21.29     28.15 o 
   9  12   9       41.73       60.75     32.96 o 
  10  12   9       38.32       40.46     35.04 o 
 -10  13   9       20.21        3.95     92.45 o 
  -9  13   9      299.10      343.28     98.19 o 
  -8  13   9       12.02       26.54     51.65 o 
  -7  13   9      347.15      433.26     70.75 o 
  -6  13   9        0.16       69.50     36.54 o 
  -5  13   9      231.14      224.10     52.04 o 
  -4  13   9       48.99       85.59     38.21 o 
  -3  13   9      155.50      113.76     32.80 o 
  -2  13   9       10.94       36.99     36.02 o 
  -1  13   9        0.14       11.42     28.55 o 
   0  13   9        6.85       -0.81     30.36 o 
   1  13   9        3.51       20.39     27.69 o 
   2  13   9      246.70      255.87     48.23 o 
   3  13   9       32.72        9.85     27.53 o 
   4  13   9       18.99       -3.03     28.08 o 
   5  13   9       34.60       30.14     28.55 o 
   6  13   9       11.88       31.12     34.43 o 
   7  13   9       63.94       72.50     28.53 o 
   8  13   9       28.12       21.32     26.40 o 
   9  13   9        8.62       24.33     32.63 o 
  -8  14   9       14.98      -40.44     75.11 o 
  -7  14   9       33.86       54.48     98.22 o 
  -6  14   9        5.74       13.52     38.38 o 
  -5  14   9        1.21       52.81     41.63 o 
  -4  14   9      208.23      144.80     68.59 o 
  -3  14   9      114.55      134.07     35.78 o 
  -2  14   9       11.39        7.74     22.45 o 
  -1  14   9       67.13       50.44     31.17 o 
   0  14   9      281.42      289.95     52.50 o 
   1  14   9        8.86       28.14     31.67 o 
   2  14   9      102.83      138.04     40.61 o 
   3  14   9       19.83       40.86     30.78 o 
   4  14   9      242.17      342.71    142.18 o 
   5  14   9       50.35       63.54     32.03 o 
   6  14   9        6.70       -3.77     24.61 o 
   7  14   9        2.93        6.39     27.81 o 
   8  14   9       58.48       88.70     31.19 o 
  -6  15   9        1.30        9.28     51.43 o 
  -5  15   9        0.93       16.63     37.13 o 
  -4  15   9        7.91       27.24     39.13 o 
  -3  15   9       45.76       24.73     45.42 o 
  -2  15   9       84.94       77.47     36.33 o 
  -1  15   9       50.99       54.23     30.81 o 
   0  15   9      132.03      176.78     44.27 o 
   1  15   9       26.73       11.75     30.96 o 
   2  15   9        6.27       12.66     29.91 o 
   3  15   9       90.58       82.87     39.43 o 
   4  15   9      117.89       96.40     36.38 o 
   5  15   9       84.23      108.97     40.00 o 
  -3  16   9       10.88        2.01     48.26 o 
  -2  16   9        4.26        9.48     32.83 o 
  -1  16   9        8.62       19.46     34.13 o 
   0  16   9        3.96       18.93     32.30 o 
   1  16   9        6.73       14.97     29.90 o 
   2  16   9       11.68       19.00     31.54 o 
 -16   0  10       22.42      -21.58     40.66 o 
 -15   0  10      221.88      185.99     59.21 o 
 -14   0  10        6.57       -2.09     37.37 o 
 -13   0  10      233.74      224.54     64.87 o 
 -12   0  10      117.22       81.72     57.78 o 
 -11   0  10        6.68       10.84     32.56 o 
 -10   0  10      234.37      344.90     82.24 o 
  -9   0  10       98.17       74.83     42.51 o 
  -8   0  10     3174.07     3276.36    223.00 o 
  -7   0  10      438.16      360.00     76.03 o 
  -6   0  10     1131.69     1058.40    120.45 o 
  -5   0  10     2529.07     2571.33    187.91 o 
  -4   0  10      182.52      142.69     52.41 o 
  -3   0  10      529.08      525.45     81.88 o 
  -2   0  10       12.92       28.96     46.22 o 
  -1   0  10      291.23      314.43     58.05 o 
   0   0  10       77.06      117.82     39.25 o 
   1   0  10     2489.19     2754.98    167.58 o 
   2   0  10     1647.91     2111.58    147.55 o 
   3   0  10      712.46      869.48     91.66 o 
   4   0  10      740.35      961.75     97.54 o 
   5   0  10      817.34      791.99     89.56 o 
   6   0  10        7.55       10.73     37.97 o 
   7   0  10      371.32      321.91     87.49 o 
   8   0  10       24.68       31.37     56.95 o 
   9   0  10      244.53      245.15     80.06 o 
  10   0  10      203.47       71.81     61.08 o 
  11   0  10       52.51       15.68     47.05 o 
  12   0  10       34.47      141.14     70.98 o 
  13   0  10       50.13       50.35     59.43 o 
 -16   1  10       25.68       18.39     30.12 o 
 -15   1  10        7.88       13.87     27.52 o 
 -14   1  10      161.60      155.90     37.12 o 
 -13   1  10       70.50       77.08     32.48 o 
 -12   1  10       57.69       41.30     27.30 o 
 -11   1  10      121.79      141.15     39.61 o 
 -10   1  10      182.15      157.85     41.15 o 
  -9   1  10      321.39      341.73     55.01 o 
  -8   1  10      461.72      503.50     64.39 o 
  -7   1  10      572.16      566.70     67.03 o 
  -6   1  10      653.84      562.05     64.40 o 
  -5   1  10        7.64        0.40     24.52 o 
  -4   1  10      326.66      380.53     40.76 o 
  -3   1  10       46.60       90.33     24.53 o 
  -2   1  10       40.07       58.25     24.09 o 
  -1   1  10      150.27      148.35     34.05 o 
   0   1  10       73.67       77.61     21.45 o 
   1   1  10      115.34      136.55     26.14 o 
   2   1  10     3437.98     3275.37    182.28 o 
   3   1  10     3368.91     3904.64    124.96 o 
   4   1  10      130.65      169.31     27.08 o 
   5   1  10      134.62      145.53     29.34 o 
   6   1  10      323.98      382.90     46.35 o 
   7   1  10        1.19       -1.76     26.17 o 
   8   1  10      232.08      173.15     44.29 o 
   9   1  10        0.52       47.72     47.05 o 
  10   1  10       39.43       13.65     37.60 o 
  11   1  10       30.61       54.51     47.87 o 
  12   1  10      106.42      104.00     54.48 o 
  13   1  10       84.69       76.76     53.65 o 
  14   1  10       49.18      137.84     70.16 o 
  15   1  10       26.21       82.54     70.98 o 
 -16   2  10      161.05      156.83     38.19 o 
 -15   2  10      286.20      251.04     46.14 o 
 -14   2  10       65.37       65.29     32.45 o 
 -13   2  10       95.53       79.76     31.86 o 
 -12   2  10      122.29      123.12     38.96 o 
 -11   2  10       14.44       51.24     32.21 o 
 -10   2  10       77.85       88.78     35.73 o 
  -9   2  10       15.18        6.59     24.82 o 
  -8   2  10       64.32      101.66     35.15 o 
  -7   2  10      113.78      100.07     31.61 o 
  -6   2  10       88.66       91.00     42.11 o 
  -5   2  10      398.84      412.80     56.86 o 
  -4   2  10       12.07       -1.43     18.49 o 
  -3   2  10      692.60      652.17     46.61 o 
  -2   2  10        0.73       13.74     14.61 o 
  -1   2  10      227.21      238.51     33.82 o 
   0   2  10       67.35       60.81     20.71 o 
   1   2  10       38.55       83.55     21.33 o 
   2   2  10      903.63     1065.93     69.88 o 
   3   2  10     1034.82      924.69    144.46 o 
   4   2  10      396.31      452.32     49.93 o 
   5   2  10      133.62      143.23     29.28 o 
   6   2  10        0.38        9.74     22.45 o 
   7   2  10       55.39       53.49     26.81 o 
   8   2  10        2.88       25.69     27.95 o 
   9   2  10       17.46       30.08     38.65 o 
  10   2  10       47.40       52.02     46.94 o 
  11   2  10       11.66      -18.33     41.97 o 
  12   2  10      215.54      348.32    109.78 o 
  13   2  10        0.94       36.32     55.30 o 
  14   2  10        5.08       18.16     64.38 o 
  15   2  10       31.98       14.03     52.83 o 
 -15   3  10        2.17       -8.64     29.51 o 
 -14   3  10      258.82      231.55     46.62 o 
 -13   3  10        0.13       16.49     26.94 o 
 -12   3  10        0.09        0.91     26.62 o 
 -11   3  10        9.97       10.54     35.21 o 
 -10   3  10       13.01       58.34     32.31 o 
  -9   3  10      142.47      142.88     39.91 o 
  -8   3  10       67.13       50.99     29.35 o 
  -7   3  10      396.61      367.70     55.48 o 
  -6   3  10       93.78      113.93     35.12 o 
  -5   3  10       39.84       59.74     28.70 o 
  -4   3  10      646.84      633.17     52.57 o 
  -3   3  10      262.00      295.51     32.31 o 
  -2   3  10      141.07      122.82     26.60 o 
  -1   3  10      176.05      190.34     27.27 o 
   0   3  10      202.41      220.35     29.59 o 
   1   3  10      101.15      119.48     25.66 o 
   2   3  10       26.10       65.00     21.01 o 
   3   3  10      526.72      592.19     57.89 o 
   4   3  10      154.23      186.76     33.80 o 
   5   3  10        5.80       28.92     20.24 o 
   6   3  10       99.60       89.22     29.28 o 
   7   3  10     1253.87     1294.95    107.92 o 
   8   3  10      202.79      184.05     46.76 o 
   9   3  10      309.93      286.07     80.11 o 
  10   3  10        9.47       14.65     42.74 o 
  11   3  10       78.66       83.12     48.40 o 
  12   3  10       23.17       36.90     42.92 o 
  13   3  10       66.76       49.76     47.44 o 
  14   3  10        0.66       38.79     54.48 o 
  15   3  10        1.29       53.65     66.86 o 
 -15   4  10        1.66       19.97     27.36 o 
 -14   4  10        7.60       11.39     30.04 o 
 -13   4  10       41.32       26.60     29.52 o 
 -12   4  10       15.73       49.81     32.59 o 
 -11   4  10       27.64       82.74     35.83 o 
 -10   4  10       51.06       73.27     32.89 o 
  -9   4  10       49.30       12.78     28.09 o 
  -8   4  10        0.00        3.64     25.50 o 
  -7   4  10       68.96       82.70     30.05 o 
  -6   4  10        7.63       10.00     25.66 o 
  -5   4  10        5.61       18.60     22.46 o 
  -4   4  10       26.61       29.61     18.50 o 
  -3   4  10       33.77       39.63     16.32 o 
  -2   4  10     1663.96     1712.77     75.74 o 
  -1   4  10        5.66       21.25     15.85 o 
   0   4  10       15.93       10.56     16.06 o 
   1   4  10      338.04      369.04     34.01 o 
   2   4  10        0.48      -10.24     17.65 o 
   3   4  10      981.61     1146.20     73.87 o 
   4   4  10      319.37      310.83     47.52 o 
   5   4  10      140.15      122.68     38.48 o 
   6   4  10      668.17      725.03     82.22 o 
   7   4  10      700.01      740.68     83.07 o 
   8   4  10     2078.48     1595.72    524.13 o 
   9   4  10      210.75       83.90     74.19 o 
  10   4  10       13.86       21.52     39.60 o 
  11   4  10        2.84       29.61     51.18 o 
  12   4  10       46.47       46.64     42.29 o 
  13   4  10        9.10       39.09     45.74 o 
  14   4  10       17.11       26.72     44.58 o 
 -15   5  10      110.71      108.75     41.90 o 
 -14   5  10        0.41        1.77     29.66 o 
 -13   5  10       73.28       75.88     32.56 o 
 -12   5  10        0.85       14.75     30.90 o 
 -11   5  10      147.64      115.42     39.42 o 
 -10   5  10      111.17      115.69     37.77 o 
  -9   5  10        9.50       12.90     31.94 o 
  -8   5  10        3.74       -9.46     23.00 o 
  -7   5  10       44.72       22.40     29.67 o 
  -6   5  10      481.26      483.92     57.93 o 
  -5   5  10      145.09      135.19     32.49 o 
  -4   5  10      157.18      184.01     30.30 o 
  -3   5  10      404.61      420.57     36.82 o 
  -2   5  10     1593.41     1760.84     78.56 o 
  -1   5  10      203.88      236.69     27.79 o 
   0   5  10        0.45        4.30     16.03 o 
   1   5  10      230.80      216.50     40.12 o 
   2   5  10       96.25      115.86     32.69 o 
   3   5  10      146.82      198.95     41.70 o 
   4   5  10       53.30       54.73     27.48 o 
   5   5  10       45.86       31.15     23.48 o 
   6   5  10      161.84      171.64     38.62 o 
   7   5  10      357.22      391.71     56.34 o 
   8   5  10      282.74      290.03     48.86 o 
   9   5  10      801.70      708.05     90.81 o 
  10   5  10      164.00      187.84     44.56 o 
  11   5  10      100.52      113.56     44.22 o 
  12   5  10      208.02      218.01     56.70 o 
  13   5  10       16.11       11.80     33.18 o 
  14   5  10        0.23       72.62    157.78 o 
 -15   6  10       11.13        1.63     32.44 o 
 -14   6  10        8.59       40.58     33.32 o 
 -13   6  10       42.17       66.70     30.29 o 
 -12   6  10       40.55       82.37     30.62 o 
 -11   6  10       41.92       60.62     31.02 o 
 -10   6  10      191.98      229.49     48.88 o 
  -9   6  10      206.36      169.37     61.07 o 
  -8   6  10        6.26       -8.50     27.44 o 
  -7   6  10        0.20      -15.06     25.71 o 
  -6   6  10        8.98       15.46     22.97 o 
  -5   6  10       23.05       30.03     19.43 o 
  -4   6  10       90.80       53.83     19.87 o 
  -3   6  10      134.08      129.79     23.03 o 
  -2   6  10      506.93      556.86     42.88 o 
  -1   6  10      466.91      318.79     91.90 o 
   0   6  10      200.40      234.95     42.24 o 
   1   6  10      315.43      340.34     49.83 o 
   2   6  10        6.55       52.90     41.60 o 
   3   6  10      467.10      510.59     61.09 o 
   4   6  10        0.25        3.80     23.62 o 
   5   6  10       81.19       61.24     29.53 o 
   6   6  10      238.33      264.92     49.33 o 
   7   6  10      757.85      737.76     78.29 o 
   8   6  10      246.27      276.59     49.17 o 
   9   6  10        0.01       24.91     32.59 o 
  10   6  10       26.67       22.67     28.36 o 
  11   6  10      100.48       67.41     31.32 o 
  12   6  10        0.53       22.53     38.26 o 
  13   6  10        2.49      234.37    433.84 o 
  14   6  10        1.44        1.84     41.25 o 
 -14   7  10        1.87        6.67     30.79 o 
 -13   7  10      117.22      118.32     42.27 o 
 -12   7  10       19.63       19.09     29.14 o 
 -11   7  10      123.43      142.77     39.76 o 
 -10   7  10       44.03        7.11     26.88 o 
  -9   7  10      137.06      127.40     37.58 o 
  -8   7  10      124.82      103.00     33.92 o 
  -7   7  10        0.09       -3.97     23.05 o 
  -6   7  10       12.80        7.32     21.85 o 
  -5   7  10       33.07       45.37     20.63 o 
  -4   7  10        0.74       -2.62     23.24 o 
  -3   7  10      564.95      573.49     50.47 o 
  -2   7  10      251.85      206.20     31.74 o 
  -1   7  10       91.80       84.68     29.42 o 
   0   7  10      135.60      116.45     32.66 o 
   1   7  10      110.89       98.72     31.57 o 
   2   7  10      183.74      159.79     37.26 o 
   3   7  10      166.94      111.71     34.03 o 
   4   7  10       50.28      113.73     34.60 o 
   5   7  10       26.88       16.94     23.61 o 
   6   7  10     1203.41     1193.02    100.38 o 
   7   7  10       10.60       29.45     27.17 o 
   8   7  10       89.63       86.09     31.33 o 
   9   7  10        7.07       51.45     32.20 o 
  10   7  10       30.13       74.96     39.55 o 
  11   7  10        0.02       16.40     29.84 o 
  12   7  10      101.66      100.98     38.41 o 
  13   7  10       79.00      138.09    103.64 o 
 -14   8  10        1.15        2.91     30.41 o 
 -13   8  10       21.94       32.59     34.42 o 
 -12   8  10        0.25       -6.91     26.58 o 
 -11   8  10       17.45       75.37     33.71 o 
 -10   8  10        4.89        7.41     25.12 o 
  -9   8  10      179.54      203.74     45.05 o 
  -8   8  10      280.94      305.55     53.63 o 
  -7   8  10       76.62      126.10     43.76 o 
  -6   8  10        0.76      -12.68     30.61 o 
  -5   8  10      792.13      769.80     73.44 o 
  -4   8  10       35.50       29.35     27.83 o 
  -3   8  10       15.06       21.06     19.65 o 
  -2   8  10      255.01      203.64     39.69 o 
  -1   8  10       15.71       18.28     28.35 o 
   0   8  10       62.07       82.60     32.99 o 
   1   8  10      115.99       86.71     31.04 o 
   2   8  10       31.55       20.58     24.00 o 
   3   8  10       32.84       37.12     27.63 o 
   4   8  10       72.47       77.60     30.56 o 
   5   8  10       46.26       33.66     27.99 o 
   6   8  10      105.64       95.49     35.13 o 
   7   8  10      514.92      587.66     72.26 o 
   8   8  10       45.85       32.24     28.38 o 
   9   8  10        3.01       32.51     33.69 o 
  10   8  10       32.82       36.04     34.73 o 
  11   8  10       20.37       23.61     34.38 o 
  12   8  10       65.65      101.47     40.89 o 
  13   8  10        9.89      -19.35     40.23 o 
 -13   9  10       55.68       91.99     35.50 o 
 -12   9  10        2.91      -38.77     25.85 o 
 -11   9  10       17.65       -7.19     28.94 o 
 -10   9  10       12.22       48.12     40.26 o 
  -9   9  10      281.18      228.78     61.34 o 
  -8   9  10        6.16       33.10     34.84 o 
  -7   9  10      590.03      665.91     85.33 o 
  -6   9  10      181.18      207.06     49.18 o 
  -5   9  10      130.02      107.39     35.82 o 
  -4   9  10        0.15       -4.87     27.35 o 
  -3   9  10      164.06      164.38     36.75 o 
  -2   9  10       31.82       33.33     28.11 o 
  -1   9  10       31.92       26.69     25.85 o 
   0   9  10       77.88       56.44     27.01 o 
   1   9  10       42.23       37.23     29.10 o 
   2   9  10      255.51      260.18     47.05 o 
   3   9  10       26.42       24.75     26.40 o 
   4   9  10      328.79      391.08     58.40 o 
   5   9  10      374.55      271.83     51.34 o 
   6   9  10       67.03      107.97     37.62 o 
   7   9  10      163.90      118.20     38.03 o 
   8   9  10       22.31       30.58     28.88 o 
   9   9  10        0.03       -9.25     25.53 o 
  10   9  10        5.07       -5.83     30.78 o 
  11   9  10       79.98       95.39     37.68 o 
  12   9  10        9.70       -0.86     32.73 o 
 -12  10  10      107.00      164.48     59.48 o 
 -11  10  10       21.65       14.34     45.77 o 
 -10  10  10        4.33      -23.42     37.06 o 
  -9  10  10      178.98      152.48     70.16 o 
  -8  10  10      109.96      110.76     41.30 o 
  -7  10  10      680.16      596.02     83.35 o 
  -6  10  10       89.54      129.38     43.86 o 
  -5  10  10       30.16       31.49     27.54 o 
  -4  10  10      132.33      277.21     59.32 o 
  -3  10  10      154.32      185.66     40.74 o 
  -2  10  10        0.03       14.79     25.53 o 
  -1  10  10      131.61      152.19     41.51 o 
   0  10  10       58.61       49.50     30.78 o 
   1  10  10        0.41       11.37     29.07 o 
   2  10  10       50.01       24.75     26.86 o 
   3  10  10        9.99       20.57     27.48 o 
   4  10  10       15.60       -5.72     25.15 o 
   5  10  10        0.28        1.05     27.40 o 
   6  10  10      127.58       85.74     37.06 o 
   7  10  10        1.28       28.24     31.75 o 
   8  10  10        0.00      -12.64     25.45 o 
   9  10  10       24.62       49.37     28.33 o 
  10  10  10        0.01       19.91     31.51 o 
  11  10  10       38.52        3.43     27.72 o 
 -11  11  10      166.41      206.23     61.12 o 
 -10  11  10      154.24      150.80     54.18 o 
  -9  11  10       17.33       22.49     34.44 o 
  -8  11  10        0.15        2.08     32.89 o 
  -7  11  10       40.60       59.24     41.87 o 
  -6  11  10     1196.05     1256.45    121.71 o 
  -5  11  10      695.15      789.91    177.46 o 
  -4  11  10      247.25      336.02     66.61 o 
  -3  11  10      167.89      123.09     55.49 o 
  -2  11  10       43.46       96.46     38.60 o 
  -1  11  10        8.83       16.79     31.28 o 
   0  11  10       68.01      114.79     34.74 o 
   1  11  10        1.50       14.72     29.51 o 
   2  11  10        0.17        4.67     25.88 o 
   3  11  10       73.20       60.64     33.01 o 
   4  11  10       52.31       87.42     30.45 o 
   5  11  10        1.33       29.99     31.73 o 
   6  11  10       12.15        0.22     24.32 o 
   7  11  10       23.50      -16.10     24.79 o 
   8  11  10       13.16       30.16     27.02 o 
   9  11  10        7.91        9.80     27.56 o 
  10  11  10       17.62       -2.03     27.41 o 
 -10  12  10       10.64       24.30     48.83 o 
  -9  12  10       49.00       14.13     71.96 o 
  -8  12  10        5.48       21.63     49.45 o 
  -7  12  10     1015.73     1219.99    122.20 o 
  -6  12  10      296.54      285.02     71.14 o 
  -5  12  10      333.45      280.87     58.21 o 
  -4  12  10      144.56      146.87     47.48 o 
  -3  12  10      214.88      211.09     58.97 o 
  -2  12  10        3.05       10.07     28.79 o 
  -1  12  10       50.13       22.65     31.97 o 
   0  12  10        4.87        5.10     26.22 o 
   1  12  10       35.74       55.08     30.27 o 
   2  12  10      217.37      157.14     39.60 o 
   3  12  10       18.10        4.41     26.60 o 
   4  12  10       16.73      -36.08     24.05 o 
   5  12  10       80.56       51.89     27.08 o 
   6  12  10        2.27       -7.35     26.86 o 
   7  12  10       19.68        9.12     27.33 o 
   8  12  10       13.08        7.33     28.65 o 
   9  12  10        0.87       23.61     30.60 o 
  -9  13  10        2.36       86.39     77.78 o 
  -8  13  10       31.39       17.09     56.80 o 
  -7  13  10       96.15      152.09     58.82 o 
  -6  13  10      616.38      842.02    131.97 o 
  -5  13  10      812.41      721.76    159.06 o 
  -4  13  10       20.24       19.02     30.40 o 
  -3  13  10      130.17      104.78     42.60 o 
  -2  13  10      129.83      170.82     41.77 o 
  -1  13  10      318.58      351.07     59.20 o 
   0  13  10       30.52       14.87     30.39 o 
   1  13  10      218.67      187.24     41.63 o 
   2  13  10        9.41      -12.50     28.43 o 
   3  13  10      209.57      203.03     43.30 o 
   4  13  10        6.21       35.13     30.20 o 
   5  13  10        2.67      -38.87     30.53 o 
   6  13  10       10.86       -5.34     25.47 o 
   7  13  10       10.50       25.60     28.20 o 
   8  13  10        0.24      -23.58     27.14 o 
  -7  14  10       20.45      -13.21     75.11 o 
  -6  14  10       91.18      100.38     71.61 o 
  -5  14  10        2.41      -21.07     36.68 o 
  -4  14  10      181.32      189.32     59.90 o 
  -3  14  10        1.86       23.96     31.58 o 
  -2  14  10        0.00       -5.15     18.72 o 
  -1  14  10       30.48       70.76     34.79 o 
   0  14  10        0.81      -10.34     30.87 o 
   1  14  10        2.86       53.75     31.53 o 
   2  14  10        0.15       14.22     29.80 o 
   3  14  10      138.11      145.65     37.28 o 
   4  14  10        0.79       23.64     28.69 o 
   5  14  10      100.82       73.66     29.82 o 
   6  14  10       15.94       39.52     30.36 o 
  -5  15  10        8.35       -8.33     48.26 o 
  -4  15  10      167.02      107.57     99.87 o 
  -3  15  10       75.64      174.41     83.71 o 
  -2  15  10        0.00        5.39     26.22 o 
  -1  15  10       18.05        1.37     26.81 o 
   0  15  10       20.46       35.10     37.43 o 
   1  15  10       22.64       41.86     38.81 o 
   2  15  10       28.32       27.85     30.39 o 
   3  15  10        0.17      -19.18     30.74 o 
   4  15  10       61.45      113.73     38.65 o 
 -15   1  11       28.15       22.20     33.16 o 
 -14   1  11      123.05       80.68     35.35 o 
 -13   1  11        2.04       -1.69     27.41 o 
 -12   1  11      167.43      121.65     39.80 o 
 -11   1  11      457.53      430.12     65.90 o 
 -10   1  11       51.96       51.67     29.93 o 
  -9   1  11       36.23       42.07     30.08 o 
  -8   1  11       62.92       91.16     35.67 o 
  -7   1  11      138.32      133.28     36.16 o 
  -6   1  11      144.89      163.13     43.53 o 
  -5   1  11      330.99      345.36     56.02 o 
  -4   1  11      768.75      885.32     83.00 o 
  -3   1  11      382.74      465.04     49.31 o 
  -2   1  11      459.09      466.59     55.19 o 
  -1   1  11       57.32       72.65     25.62 o 
   0   1  11      162.71      170.09     35.32 o 
   1   1  11      135.47      137.81     37.84 o 
   2   1  11        0.48       13.55     19.46 o 
   3   1  11       99.61       90.80     23.68 o 
   4   1  11       14.67       11.08     20.72 o 
   5   1  11       35.82       13.16     23.00 o 
   6   1  11       59.12       81.25     42.69 o 
   7   1  11      150.02      115.86     38.65 o 
   8   1  11        2.83        3.42     30.20 o 
   9   1  11        0.46       -4.32     30.64 o 
  10   1  11        3.51       47.05     45.40 o 
  11   1  11      116.27      238.54     89.14 o 
  12   1  11        6.99       30.54     50.35 o 
  13   1  11        0.00        8.25     46.22 o 
  14   1  11      101.92      160.95     80.89 o 
 -15   2  11       17.11       50.87     33.76 o 
 -14   2  11      102.71      109.48     37.12 o 
 -13   2  11       22.46       19.55     28.48 o 
 -12   2  11        0.12       31.89     53.25 o 
 -11   2  11       13.44       10.37     32.49 o 
 -10   2  11        5.28       28.52     30.00 o 
  -9   2  11      273.74      276.72     55.06 o 
  -8   2  11      661.96      629.61     73.82 o 
  -7   2  11       12.11       -5.44     27.77 o 
  -6   2  11       59.13       46.23     31.79 o 
  -5   2  11      563.36      550.47     67.52 o 
  -4   2  11      143.27      160.61     37.45 o 
  -3   2  11      266.59      275.16     36.02 o 
  -2   2  11        0.52        9.29     15.63 o 
  -1   2  11       43.26       36.66     20.39 o 
   0   2  11      194.25      187.55     56.48 o 
   1   2  11       18.26       47.89     22.70 o 
   2   2  11      254.78      286.96     39.04 o 
   3   2  11       63.54       43.84     25.32 o 
   4   2  11       16.51        1.44     22.43 o 
   5   2  11      184.63      235.75     40.28 o 
   6   2  11       82.03       71.70     27.70 o 
   7   2  11      191.77      207.28     45.89 o 
   8   2  11       23.10       19.02     45.68 o 
   9   2  11      310.07      368.57     85.84 o 
  10   2  11      152.96       95.26     51.63 o 
  11   2  11       86.60       94.10     65.21 o 
  12   2  11        1.44       42.10     53.65 o 
  13   2  11        2.80      -27.24     49.52 o 
  14   2  11        2.20      -28.89     54.48 o 
 -15   3  11        0.79        0.04     30.63 o 
 -14   3  11        1.18       11.12     27.99 o 
 -13   3  11        6.33       -8.64     28.50 o 
 -12   3  11        2.83       54.46     34.73 o 
 -11   3  11        0.06       46.30     32.38 o 
 -10   3  11       15.13       30.49     29.28 o 
  -9   3  11       19.17       33.88     33.20 o 
  -8   3  11       23.55       16.72     27.69 o 
  -7   3  11      104.02      106.40     35.88 o 
  -6   3  11     1372.64     1239.21     99.90 o 
  -5   3  11      700.75      664.79     74.25 o 
  -4   3  11       33.98       58.76     25.44 o 
  -3   3  11      179.86      189.32     27.44 o 
  -2   3  11       21.48       22.26     17.55 o 
  -1   3  11      266.82      251.19     30.99 o 
   0   3  11      163.06      159.98     28.11 o 
   1   3  11       36.38       43.14     18.80 o 
   2   3  11       59.49       45.36     27.64 o 
   3   3  11      248.57      236.35     38.54 o 
   4   3  11      381.95      337.90     45.23 o 
   5   3  11       48.63       21.69     25.36 o 
   6   3  11      276.27      238.88     51.70 o 
   7   3  11       82.82       22.57     26.83 o 
   8   3  11       91.86       74.24     49.38 o 
   9   3  11        2.72       32.88     44.74 o 
  10   3  11      218.91      262.60     70.40 o 
  11   3  11        4.76       33.95     40.59 o 
  12   3  11       59.35       35.43     46.98 o 
  13   3  11        6.29       16.75     41.84 o 
  14   3  11       10.67       13.21     56.95 o 
 -15   4  11        4.62       -8.24     28.60 o 
 -14   4  11        2.45      -10.66     29.27 o 
 -13   4  11       41.63       41.75     30.15 o 
 -12   4  11      216.06      205.64     46.51 o 
 -11   4  11        4.14      -24.22     28.28 o 
 -10   4  11       77.90      120.05     38.02 o 
  -9   4  11      100.45       94.59     35.36 o 
  -8   4  11        0.03        5.35     26.71 o 
  -7   4  11      122.18      106.01     36.42 o 
  -6   4  11      186.98      192.17     42.58 o 
  -5   4  11      207.25      186.52     37.90 o 
  -4   4  11      173.38      151.12     30.12 o 
  -3   4  11      691.84      718.95     51.30 o 
  -2   4  11       36.49       43.12     19.74 o 
  -1   4  11        0.31       11.88     15.99 o 
   0   4  11       17.28        7.89     16.21 o 
   1   4  11      436.99      382.80     44.19 o 
   2   4  11        1.73        0.42     24.82 o 
   3   4  11       23.94        8.96     23.10 o 
   4   4  11        5.81       17.09     26.47 o 
   5   4  11      148.68      144.55     39.65 o 
   6   4  11     2267.39     2306.69    176.23 o 
   7   4  11      261.67      236.54     50.38 o 
   8   4  11       33.75        8.54     26.40 o 
   9   4  11       44.19       52.77     48.12 o 
  10   4  11        7.48       31.55     44.57 o 
  11   4  11       25.30       21.48     39.67 o 
  12   4  11        6.29       20.84     39.82 o 
  13   4  11       10.37        5.09     40.15 o 
  14   4  11        8.04      -27.67     43.83 o 
 -14   5  11       34.15        6.09     29.82 o 
 -13   5  11       50.49       53.67     29.35 o 
 -12   5  11       79.19       63.13     33.95 o 
 -11   5  11        1.92        0.59     31.34 o 
 -10   5  11      705.94      704.96     79.71 o 
  -9   5  11        6.30        7.58     27.19 o 
  -8   5  11      281.02      250.14     46.79 o 
  -7   5  11       55.10       43.52     31.28 o 
  -6   5  11       31.79       42.80     34.25 o 
  -5   5  11       10.89       -0.53     23.51 o 
  -4   5  11      376.50      405.17     43.54 o 
  -3   5  11        3.84       40.15     20.01 o 
  -2   5  11        9.78        8.41     15.06 o 
  -1   5  11      442.08      460.77     43.56 o 
   0   5  11     1159.31     1147.29     88.92 o 
   1   5  11      152.12      135.38     34.03 o 
   2   5  11       45.64       71.85     28.13 o 
   3   5  11        0.00       19.18     26.23 o 
   4   5  11        5.80       -6.96     22.83 o 
   5   5  11     1388.34     1412.51    105.88 o 
   6   5  11       23.50       12.27     24.43 o 
   7   5  11     1136.56     1215.70    117.22 o 
   8   5  11       50.39       25.61     28.13 o 
   9   5  11      358.57      319.49     54.09 o 
  10   5  11       51.71      106.78    116.61 o 
  11   5  11       14.67       18.02     40.80 o 
  12   5  11        3.49       17.29     34.20 o 
  13   5  11      132.58      180.92     59.65 o 
 -14   6  11       14.46       30.42     34.59 o 
 -13   6  11       58.46       46.00     36.06 o 
 -12   6  11       13.08       40.29     33.34 o 
 -11   6  11      213.21      237.98     47.69 o 
 -10   6  11        0.09       -6.12     26.37 o 
  -9   6  11      141.20      100.17     35.79 o 
  -8   6  11       11.64        6.92     27.57 o 
  -7   6  11       10.42      -18.87     28.30 o 
  -6   6  11      133.94       74.72     41.22 o 
  -5   6  11       89.77       86.25     30.73 o 
  -4   6  11       11.19        7.59     21.26 o 
  -3   6  11      351.83      316.41     44.82 o 
  -2   6  11      353.19      434.38     47.39 o 
  -1   6  11        0.12       17.45     21.43 o 
   0   6  11      188.21      167.65     37.50 o 
   1   6  11        1.00       -2.51     26.12 o 
   2   6  11      203.75      187.04     42.61 o 
   3   6  11       18.56       24.44     26.00 o 
   4   6  11      246.27      243.36     46.86 o 
   5   6  11      303.74      311.28     52.82 o 
   6   6  11     5132.18     5156.54    327.68 o 
   7   6  11       52.02       47.17     32.99 o 
   8   6  11      115.11       78.90     32.76 o 
   9   6  11       25.60        3.13     29.15 o 
  10   6  11       50.14       45.48     35.07 o 
  11   6  11        0.31        9.96     40.10 o 
  12   6  11       19.45       71.17     40.26 o 
  13   6  11        3.22       -8.28     40.07 o 
 -13   7  11        3.50       12.82     43.49 o 
 -12   7  11       43.25       58.99     34.24 o 
 -11   7  11       14.03       37.18     28.81 o 
 -10   7  11      473.92      440.13     61.37 o 
  -9   7  11        0.08      -34.78     31.93 o 
  -8   7  11       21.94       65.61     37.02 o 
  -7   7  11        0.09       23.84     23.81 o 
  -6   7  11      189.05      174.72     37.85 o 
  -5   7  11       32.13       31.24     38.39 o 
  -4   7  11       15.87       27.98     24.95 o 
  -3   7  11      139.83      118.35     31.36 o 
  -2   7  11        0.57       13.26     25.12 o 
  -1   7  11       38.64       25.77     24.31 o 
   0   7  11       46.50       27.26     26.29 o 
   1   7  11        1.14        0.80     25.55 o 
   2   7  11       23.01       39.78     26.96 o 
   3   7  11      290.00      323.03     51.48 o 
   4   7  11       46.79       71.08     37.44 o 
   5   7  11     2919.02     3128.39    190.05 o 
   6   7  11      163.73      166.73     41.42 o 
   7   7  11      702.14      791.23     86.56 o 
   8   7  11      199.41      144.14     38.59 o 
   9   7  11      798.94      827.84    101.96 o 
  10   7  11       35.23        1.30     26.28 o 
  11   7  11      207.05      285.88     54.33 o 
  12   7  11       21.45       28.07     43.36 o 
  13   7  11       13.57       48.61     43.67 o 
 -13   8  11       18.28       36.61     33.35 o 
 -12   8  11        0.49       19.54     31.05 o 
 -11   8  11       15.21       -7.58     28.76 o 
 -10   8  11        8.67        4.59     28.22 o 
  -9   8  11      175.80      192.27     44.99 o 
  -8   8  11       13.37       64.86     47.02 o 
  -7   8  11        3.90      -12.60     32.83 o 
  -6   8  11       53.84       36.49     37.38 o 
  -5   8  11       55.87       67.17     39.91 o 
  -4   8  11       48.99       52.99     30.19 o 
  -3   8  11        2.08       -0.49     31.64 o 
  -2   8  11      491.65      514.51     61.70 o 
  -1   8  11      146.49      160.88     38.40 o 
   0   8  11       21.53       -5.26     22.34 o 
   1   8  11       29.47       50.32     29.17 o 
   2   8  11        2.22        2.63     26.23 o 
   3   8  11      258.94      249.30     49.03 o 
   4   8  11      374.90      260.16     48.83 o 
   5   8  11      171.40      188.31     44.89 o 
   6   8  11     1352.88     1323.88    124.00 o 
   7   8  11       73.06       27.35     31.49 o 
   8   8  11       28.83       20.07     29.68 o 
   9   8  11       66.09       84.56     34.72 o 
  10   8  11        0.64        4.88     31.18 o 
  11   8  11       34.03       32.51     33.28 o 
  12   8  11       43.62        8.26     33.39 o 
 -12   9  11       30.66       52.17     45.93 o 
 -11   9  11       25.36       22.31     37.94 o 
 -10   9  11        0.20      -17.37     33.99 o 
  -9   9  11       79.46       76.42     45.89 o 
  -8   9  11       22.63        4.93     29.66 o 
  -7   9  11        0.23       -8.48     34.15 o 
  -6   9  11       55.36       20.08     33.45 o 
  -5   9  11        5.60        9.15     34.86 o 
  -4   9  11       53.08       40.66     37.65 o 
  -3   9  11      233.39      218.66     62.06 o 
  -2   9  11        5.87       14.62     25.09 o 
  -1   9  11      217.96      169.96     42.96 o 
   0   9  11        0.37       10.33     26.39 o 
   1   9  11      160.22      165.04     42.07 o 
   2   9  11       22.74        0.10     27.22 o 
   3   9  11        1.89       -9.66     23.76 o 
   4   9  11      141.10      138.40     39.11 o 
   5   9  11       14.04       30.31     29.46 o 
   6   9  11      166.21      151.80     41.15 o 
   7   9  11      531.34      512.20     68.08 o 
   8   9  11       70.84       76.14     31.92 o 
   9   9  11        6.86       11.99     31.31 o 
  10   9  11       24.14       -1.14     28.83 o 
  11   9  11        4.49      -20.76     33.29 o 
 -11  10  11        5.67      -13.41     46.39 o 
 -10  10  11       21.66       33.47     42.51 o 
  -9  10  11      119.68       66.06     49.40 o 
  -8  10  11      515.59      598.86     88.15 o 
  -7  10  11        4.27      -32.63     31.12 o 
  -6  10  11        0.23        7.99     36.82 o 
  -5  10  11        0.23      -24.98     41.81 o 
  -4  10  11      274.61      291.01     61.85 o 
  -3  10  11       95.37      118.70     50.92 o 
  -2  10  11       70.34       49.28     30.87 o 
  -1  10  11       27.91       28.61     30.21 o 
   0  10  11       19.45       10.31     24.31 o 
   1  10  11      116.30      159.19     40.79 o 
   2  10  11       16.73        2.07     29.72 o 
   3  10  11        2.97        4.34     28.04 o 
   4  10  11      136.62       96.29     36.65 o 
   5  10  11       66.35       66.07     33.55 o 
   6  10  11        1.12      -24.21     27.45 o 
   7  10  11       30.15       66.11     33.87 o 
   8  10  11      164.84      144.13     35.25 o 
   9  10  11        5.99        1.55     30.81 o 
  10  10  11       31.75       50.42     37.30 o 
  11  10  11       89.49       96.58     48.84 o 
 -10  11  11        5.62      -14.72     39.77 o 
  -9  11  11        0.38       -4.36     36.65 o 
  -8  11  11      562.27      607.67    111.40 o 
  -7  11  11       10.33        6.63     36.57 o 
  -6  11  11       19.33       40.39     51.94 o 
  -5  11  11      212.72      228.48     75.50 o 
  -4  11  11      596.84      636.65     89.56 o 
  -3  11  11       71.73       63.93     41.96 o 
  -2  11  11      131.77      182.22     45.75 o 
  -1  11  11      592.95      595.41     73.41 o 
   0  11  11       18.47       25.83     30.05 o 
   1  11  11      494.75      421.68     62.87 o 
   2  11  11        1.81       -3.77     27.65 o 
   3  11  11        8.49       17.11     27.31 o 
   4  11  11       93.32       69.78     32.01 o 
   5  11  11       74.35       38.94     27.53 o 
   6  11  11        0.62       24.75     28.16 o 
   7  11  11       80.42       50.58     34.10 o 
   8  11  11       81.76       56.49     29.49 o 
   9  11  11       16.91       33.34     28.10 o 
  10  11  11        1.73       22.41     29.12 o 
  -9  12  11        0.51      -26.47     39.17 o 
  -8  12  11       32.30       48.62     57.53 o 
  -7  12  11       35.42       72.56     53.52 o 
  -6  12  11       20.46       58.10     53.89 o 
  -5  12  11      363.64      531.36    104.24 o 
  -4  12  11       87.30       82.77     34.32 o 
  -3  12  11      126.09       99.72     45.50 o 
  -2  12  11      236.27      241.76     48.85 o 
  -1  12  11        0.65      -15.84     25.14 o 
   0  12  11      294.95      285.93     50.64 o 
   1  12  11        0.74       48.71     30.40 o 
   2  12  11      102.68       68.16     32.62 o 
   3  12  11       15.39       34.71     25.43 o 
   4  12  11       93.32       73.34     30.27 o 
   5  12  11       27.04       33.12     29.84 o 
   6  12  11        0.08       -0.85     27.26 o 
   7  12  11       31.42        8.60     30.12 o 
   8  12  11       24.17       36.65     29.68 o 
  -8  13  11       13.48      -41.25     56.86 o 
  -7  13  11       24.22       54.01     51.10 o 
  -6  13  11        5.43      -12.48     55.30 o 
  -5  13  11        0.85      -24.49     49.35 o 
  -4  13  11      176.68      137.16     54.83 o 
  -3  13  11       15.86      -15.56     36.99 o 
  -2  13  11        1.28       -0.79     37.18 o 
  -1  13  11        7.67        1.38     31.32 o 
   0  13  11        8.79        0.09     28.77 o 
   1  13  11        3.31       -2.42     28.43 o 
   2  13  11       40.49       71.89     34.16 o 
   3  13  11       46.71       41.69     30.67 o 
   4  13  11        9.37       27.29     29.39 o 
   5  13  11       28.78       50.15     30.71 o 
   6  13  11        4.02       33.46     30.02 o 
   7  13  11       12.15       18.95     26.94 o 
  -6  14  11       60.89       52.42     62.49 o 
  -5  14  11      345.95      367.88     98.87 o 
  -4  14  11      188.41      169.12     70.06 o 
  -3  14  11        2.26        1.38     37.78 o 
  -2  14  11        2.79       -4.81     38.87 o 
  -1  14  11       26.40       71.10     33.32 o 
   0  14  11        0.92        0.96     34.36 o 
   1  14  11       50.06       49.57     37.56 o 
   2  14  11       20.03       26.80     34.09 o 
   3  14  11        1.60       23.34     28.95 o 
   4  14  11        0.01       49.15     35.71 o 
   5  14  11       66.94       86.42     38.97 o 
  -2  15  11        4.34       22.30     38.42 o 
  -1  15  11        4.72       -6.75     31.71 o 
   0  15  11        9.96       54.55     40.54 o 
   1  15  11       45.21       57.16     36.91 o 
 -15   0  12       91.30       60.99     42.15 o 
 -14   0  12       46.88       59.37     50.96 o 
 -13   0  12       11.50       -3.58     34.70 o 
 -12   0  12       66.43       62.73     47.39 o 
 -11   0  12      289.84      156.00     70.98 o 
 -10   0  12      565.82      558.13    106.97 o 
  -9   0  12      935.11      680.70    112.35 o 
  -8   0  12      145.78      168.19     60.29 o 
  -7   0  12     6609.66     6809.92    351.86 o 
  -6   0  12     2437.80     2604.61    213.17 o 
  -5   0  12      386.49      449.20     87.08 o 
  -4   0  12        0.08      -14.27     35.34 o 
  -3   0  12     1548.93     1936.53    181.97 o 
  -2   0  12      381.40      427.77     87.26 o 
  -1   0  12       14.75       15.68     46.16 o 
   0   0  12      272.92      246.97     94.10 o 
   1   0  12        8.47       41.96     30.13 o 
   2   0  12       24.82       59.00     37.19 o 
   3   0  12       37.09       44.86     34.78 o 
   4   0  12       60.54        3.30     63.56 o 
   5   0  12       21.79       52.83     66.03 o 
   6   0  12       13.43      -29.71     43.75 o 
   7   0  12      266.54      334.29    104.83 o 
   8   0  12      441.30      359.88     98.22 o 
   9   0  12       72.40       38.79     56.95 o 
  10   0  12      699.07      713.15    141.97 o 
 -14   1  12       30.04       36.99     25.34 o 
 -13   1  12        4.40       44.27     30.34 o 
 -12   1  12       14.27       21.88     27.50 o 
 -11   1  12       17.42       29.18     31.85 o 
 -10   1  12       39.22       17.60     33.27 o 
  -9   1  12        1.48       11.61     32.57 o 
  -8   1  12     4400.05     4241.98    196.30 o 
  -7   1  12      947.18     1011.01     94.73 o 
  -6   1  12      644.02      548.96     71.35 o 
  -5   1  12      519.26      445.41     64.90 o 
  -4   1  12      574.28      544.05     69.66 o 
  -3   1  12      195.05      213.46     48.03 o 
  -2   1  12      511.26      612.14     77.59 o 
  -1   1  12      743.16      773.36     74.55 o 
   0   1  12        2.72       37.75     33.95 o 
   1   1  12      616.74      668.07     73.15 o 
   2   1  12        9.47       26.60     24.92 o 
   3   1  12       17.56        8.25     29.13 o 
   4   1  12      335.28      344.15     54.55 o 
   5   1  12        2.15       25.40     38.28 o 
   6   1  12      160.83      111.78     51.86 o 
   7   1  12       44.63       72.22     43.77 o 
   8   1  12       27.64       51.94     43.13 o 
   9   1  12      821.35      539.82    123.81 o 
  10   1  12      483.12      502.67    128.76 o 
  11   1  12        3.30       21.46     49.52 o 
  12   1  12       19.45       96.57     57.78 o 
 -14   2  12       92.70       73.45     37.71 o 
 -13   2  12        4.09      114.06    162.55 o 
 -12   2  12      126.15      100.24     36.85 o 
 -11   2  12       64.04       45.27     31.42 o 
 -10   2  12       58.14       35.72     34.56 o 
  -9   2  12      227.40      233.42     48.56 o 
  -8   2  12       15.62        5.05     30.50 o 
  -7   2  12     1648.66     1575.85    119.22 o 
  -6   2  12     1403.29     1273.67    104.16 o 
  -5   2  12       82.98       85.60     34.14 o 
  -4   2  12       33.55       12.08     29.11 o 
  -3   2  12       71.40       99.20     27.56 o 
  -2   2  12      203.40      183.78     33.44 o 
  -1   2  12      440.61      452.79     43.37 o 
   0   2  12      252.31      181.65     57.93 o 
   1   2  12      184.92      175.94     31.35 o 
   2   2  12       32.74       24.19     24.54 o 
   3   2  12      635.42      403.26    154.74 o 
   4   2  12       14.20       10.08     24.49 o 
   5   2  12        1.91       20.38     23.33 o 
   6   2  12        6.13       -2.32     44.16 o 
   7   2  12        7.96       18.47     46.33 o 
   8   2  12      233.96      220.72     63.00 o 
   9   2  12      152.38      220.93    102.35 o 
  10   2  12      156.28      155.18     82.54 o 
  11   2  12        5.47        4.95     42.92 o 
  12   2  12       21.62       34.67     48.70 o 
  13   2  12       24.21       37.14     59.43 o 
 -14   3  12        3.55      -41.12     27.41 o 
 -13   3  12        9.10       28.37     32.84 o 
 -12   3  12       54.64       55.84     33.06 o 
 -11   3  12       56.48       56.51     32.24 o 
 -10   3  12      265.92      267.00     54.72 o 
  -9   3  12       18.20       61.73     36.14 o 
  -8   3  12      180.55      147.10     42.52 o 
  -7   3  12        5.94        3.89     30.95 o 
  -6   3  12        0.50       11.46     28.04 o 
  -5   3  12      110.50       89.01     44.44 o 
  -4   3  12      128.94      168.20     47.15 o 
  -3   3  12      150.02      177.69     38.32 o 
  -2   3  12      726.99      574.42    121.28 o 
  -1   3  12      384.10      462.64     43.85 o 
   0   3  12      294.64      248.24     33.79 o 
   1   3  12     1715.58     1578.79    100.26 o 
   2   3  12      591.42      596.51     64.40 o 
   3   3  12      124.18      121.52     31.78 o 
   4   3  12      221.73      330.94     70.81 o 
   5   3  12        5.61       12.67     30.62 o 
   6   3  12      161.64      161.20     43.84 o 
   7   3  12       51.22       60.84     48.83 o 
   8   3  12      219.96      227.94     69.92 o 
   9   3  12      111.84      182.09     64.33 o 
  10   3  12       87.65      110.40     53.34 o 
  11   3  12      113.32       94.64     87.49 o 
  12   3  12       40.32       16.06     65.21 o 
  13   3  12       51.44       32.19     58.60 o 
 -14   4  12       38.15       30.92     41.61 o 
 -13   4  12       71.71       32.91     35.00 o 
 -12   4  12       48.95       80.98     34.86 o 
 -11   4  12      102.70      109.55     59.21 o 
 -10   4  12       13.54       35.82     33.10 o 
  -9   4  12       18.06       39.51     37.35 o 
  -8   4  12       44.84        3.94     27.53 o 
  -7   4  12      352.48      337.78     60.04 o 
  -6   4  12       36.35       57.64     33.85 o 
  -5   4  12      113.55      126.20     42.77 o 
  -4   4  12      399.35      381.77     56.07 o 
  -3   4  12       24.24       44.59     24.03 o 
  -2   4  12      114.59      114.66     25.53 o 
  -1   4  12      267.88      278.94     35.34 o 
   0   4  12      468.68      427.75     47.64 o 
   1   4  12       78.15       72.52     29.58 o 
   2   4  12       77.24       85.44     31.79 o 
   3   4  12      239.92      197.27     44.93 o 
   4   4  12      368.67      409.07     58.39 o 
   5   4  12     1335.91     1595.87    152.36 o 
   6   4  12      632.60      571.46    111.54 o 
   7   4  12       16.82       36.40     31.54 o 
   8   4  12      563.05      709.85    191.49 o 
   9   4  12      165.34      181.36    114.32 o 
  10   4  12       40.09       45.36     47.46 o 
  11   4  12      270.23      186.64    109.78 o 
  12   4  12       44.25       94.35     58.91 o 
  13   4  12        0.98        6.09     53.82 o 
 -14   5  12      105.44      153.34     46.54 o 
 -13   5  12        0.05       33.34     30.00 o 
 -12   5  12       55.52       78.03     35.57 o 
 -11   5  12        7.27       35.06     29.36 o 
 -10   5  12       94.60      124.53     40.11 o 
  -9   5  12      124.16      171.74     47.33 o 
  -8   5  12        1.84      -21.47     23.63 o 
  -7   5  12        0.24       14.55     27.46 o 
  -6   5  12      312.28      288.53     56.36 o 
  -5   5  12      121.38       76.91     37.49 o 
  -4   5  12      420.10      476.41     60.08 o 
  -3   5  12        3.07        9.36     19.17 o 
  -2   5  12      822.17      762.37     64.02 o 
  -1   5  12       16.81       12.38     23.24 o 
   0   5  12      713.19      787.51     77.05 o 
   1   5  12      826.28      833.65     83.77 o 
   2   5  12      779.92      826.54     80.67 o 
   3   5  12     1013.81     1039.47     91.83 o 
   4   5  12       11.64       42.25     26.14 o 
   5   5  12      510.32      478.09     65.59 o 
   6   5  12      967.63      907.30     99.42 o 
   7   5  12      108.76      109.87     38.03 o 
   8   5  12       44.25       14.14     27.72 o 
   9   5  12      225.06      252.34     62.62 o 
  10   5  12       49.49       68.34     48.11 o 
  11   5  12        1.07        9.28     42.05 o 
  12   5  12       74.10       43.35     43.28 o 
  13   5  12       20.58       25.00     43.75 o 
 -13   6  12       65.55       53.82     38.41 o 
 -12   6  12      168.52      148.49     41.74 o 
 -11   6  12        1.45        5.10     37.53 o 
 -10   6  12        0.36       21.78     32.42 o 
  -9   6  12       42.32       27.33     33.19 o 
  -8   6  12        2.25       18.14     31.51 o 
  -7   6  12        3.59      -27.82     26.06 o 
  -6   6  12       30.21       12.03     26.36 o 
  -5   6  12       47.04       50.76     28.60 o 
  -4   6  12      299.12      345.03     62.39 o 
  -3   6  12      734.49      712.02     73.82 o 
  -2   6  12       82.52       74.81     28.81 o 
  -1   6  12      235.38      230.36     44.28 o 
   0   6  12      116.41      147.12     40.97 o 
   1   6  12       54.05       63.06     29.36 o 
   2   6  12       32.56       85.31     33.38 o 
   3   6  12       16.69       41.94     30.09 o 
   4   6  12      567.73      604.09     73.22 o 
   5   6  12      344.43      305.71     56.68 o 
   6   6  12       40.67       20.02     27.73 o 
   7   6  12        0.26       -2.80     26.07 o 
   8   6  12      227.00      232.49     48.49 o 
   9   6  12      122.36      101.66     45.03 o 
  10   6  12        0.34       51.80     39.60 o 
  11   6  12        1.01       27.19     37.47 o 
  12   6  12        0.15       69.89     49.39 o 
 -13   7  12      183.04      167.00     45.23 o 
 -12   7  12       36.26       23.95     29.79 o 
 -11   7  12      178.95      149.64     41.27 o 
 -10   7  12        5.50      -13.85     26.61 o 
  -9   7  12       79.92       49.08     31.90 o 
  -8   7  12        3.28       21.97     27.25 o 
  -7   7  12        6.78       35.98     54.48 o 
  -6   7  12       19.41       31.72     42.26 o 
  -5   7  12       21.54       23.06     33.54 o 
  -4   7  12       30.63       19.25     38.46 o 
  -3   7  12       81.97      160.96     51.58 o 
  -2   7  12        1.37       13.34     22.42 o 
  -1   7  12      164.24      103.96     50.17 o 
   0   7  12      588.91      595.73     72.44 o 
   1   7  12       59.39       53.42     31.63 o 
   2   7  12      206.86      216.14     46.82 o 
   3   7  12      144.91      185.74     42.27 o 
   4   7  12       10.52        3.89     32.47 o 
   5   7  12       76.89       65.56     32.33 o 
   6   7  12      291.79      214.72     47.43 o 
   7   7  12       18.57       -5.02     27.78 o 
   8   7  12        0.72      -11.61     28.24 o 
   9   7  12        0.31      -25.00     26.22 o 
  10   7  12       79.16       95.56     38.45 o 
  11   7  12      132.12      114.85     50.62 o 
  12   7  12        9.08       21.39     43.39 o 
 -12   8  12      108.83      124.87     41.55 o 
 -11   8  12        0.02        9.33     29.50 o 
 -10   8  12        2.29      -48.13     35.58 o 
  -9   8  12       25.96        1.01     35.68 o 
  -8   8  12       20.54       43.84     45.01 o 
  -7   8  12       92.21      110.16     48.39 o 
  -6   8  12       64.82      106.18     46.41 o 
  -5   8  12        0.08      -14.82     34.12 o 
  -4   8  12      114.93       83.26     54.73 o 
  -3   8  12      118.50      118.90     43.54 o 
  -2   8  12      396.20      472.87     74.78 o 
  -1   8  12       61.17       61.50     39.65 o 
   0   8  12       13.09       15.36     30.32 o 
   1   8  12       30.29        5.22     24.81 o 
   2   8  12      108.52      114.48     39.60 o 
   3   8  12       31.94       80.54     36.86 o 
   4   8  12      377.39      371.36     60.34 o 
   5   8  12      155.34      153.80     43.16 o 
   6   8  12      373.77      441.02     67.34 o 
   7   8  12      204.31      213.96     54.62 o 
   8   8  12        1.57       -0.44     31.91 o 
   9   8  12       11.67        8.84     28.89 o 
  10   8  12      143.39      148.33     42.00 o 
  11   8  12       63.36       48.81     32.87 o 
 -11   9  12        3.65      -22.07     42.98 o 
 -10   9  12       41.11       63.82     48.96 o 
  -9   9  12        3.46      -24.68     36.30 o 
  -8   9  12        1.99      -14.99     41.78 o 
  -7   9  12       15.28       56.43     36.94 o 
  -6   9  12        1.44       39.17     35.96 o 
  -5   9  12       16.84       12.61     41.43 o 
  -4   9  12      311.29      412.32     94.81 o 
  -3   9  12       10.56       14.31     38.65 o 
  -2   9  12      406.12      371.07     71.26 o 
  -1   9  12      606.78      562.44     71.55 o 
   0   9  12       18.69       41.54     31.86 o 
   1   9  12       24.68       46.47     36.21 o 
   2   9  12      181.18      189.11     47.07 o 
   3   9  12       15.17      112.14    193.57 o 
   4   9  12      161.13      176.39     45.91 o 
   5   9  12      114.92      102.32     36.75 o 
   6   9  12        0.07       14.12     32.40 o 
   7   9  12      123.87      135.15     40.03 o 
   8   9  12       18.91        3.89     29.40 o 
   9   9  12       10.58       24.25     28.05 o 
  10   9  12      137.69      148.19     39.62 o 
 -10  10  12      246.76      211.48     61.44 o 
  -9  10  12       16.62        0.22     37.42 o 
  -8  10  12        0.02       16.44     45.35 o 
  -7  10  12      111.55       76.70     41.00 o 
  -6  10  12      128.26      181.72     65.92 o 
  -5  10  12        0.03       18.07     44.22 o 
  -4  10  12      441.06      608.53    163.84 o 
  -3  10  12       68.71      103.55     43.41 o 
  -2  10  12      151.35      114.07     54.89 o 
  -1  10  12      167.74      141.09     36.88 o 
   0  10  12        1.74       -3.00     26.24 o 
   1  10  12      124.69      128.17     39.81 o 
   2  10  12      426.35      428.56     63.36 o 
   3  10  12       58.19       60.99     30.80 o 
   4  10  12       58.18       50.77     29.52 o 
   5  10  12      153.08      113.53     35.25 o 
   6  10  12        0.01      -20.68     26.44 o 
   7  10  12       15.13       29.87     30.01 o 
   8  10  12      199.93      254.43     51.33 o 
   9  10  12        4.42       21.33     35.98 o 
  10  10  12       16.37       44.44     32.61 o 
  -9  11  12      212.45      184.20     74.76 o 
  -8  11  12       10.10       75.18     79.24 o 
  -7  11  12        7.81        3.92     56.76 o 
  -6  11  12      138.67       33.94     64.79 o 
  -5  11  12       46.25       -0.51     40.98 o 
  -4  11  12      185.58      212.66     78.79 o 
  -3  11  12       45.83       73.34     50.76 o 
  -2  11  12       97.08      135.78     47.81 o 
  -1  11  12       89.95      102.43     36.66 o 
   0  11  12      174.51      176.77     42.30 o 
   1  11  12      288.55      232.96     50.81 o 
   2  11  12        8.02      -17.50     29.35 o 
   3  11  12       38.47       75.11     30.56 o 
   4  11  12       52.21       56.93     30.79 o 
   5  11  12        3.01        3.98     24.72 o 
   6  11  12       14.83       38.68     31.25 o 
   7  11  12       18.10       32.54     34.25 o 
   8  11  12        8.51       18.46     31.05 o 
  -8  12  12       41.39       79.01     62.45 o 
  -7  12  12       49.16       29.35     52.95 o 
  -6  12  12       32.27      -30.05     47.89 o 
  -5  12  12      189.94      195.20     73.48 o 
  -4  12  12        0.42       19.63     50.37 o 
  -3  12  12       65.20      133.08     50.95 o 
  -2  12  12        1.57       17.47     41.30 o 
  -1  12  12       23.17       62.79     37.57 o 
   0  12  12        6.03       21.87     27.43 o 
   1  12  12       73.59       80.14     33.53 o 
   2  12  12      222.03      186.17     43.56 o 
   3  12  12        0.51       -6.30     27.91 o 
   4  12  12       10.51        6.01     27.52 o 
   5  12  12        2.84      -22.02     27.99 o 
   6  12  12        0.49       26.32     31.82 o 
   7  12  12      132.09       90.21     36.44 o 
  -6  13  12      394.90      399.73    105.64 o 
  -5  13  12        1.50      -16.23     60.88 o 
  -4  13  12      148.32       76.01     69.01 o 
  -3  13  12       51.44       42.43     42.65 o 
  -2  13  12        3.07       38.53     47.91 o 
  -1  13  12       26.05       33.81     44.00 o 
   0  13  12        0.00       -7.56     34.40 o 
   1  13  12      142.00      139.93     37.75 o 
   2  13  12       26.10       41.80     30.97 o 
   3  13  12       39.25       -9.65     31.78 o 
   4  13  12        7.04       19.02     28.02 o 
   5  13  12        2.39      -12.93     30.19 o 
  -3  14  12        6.78       -5.87     37.31 o 
  -2  14  12        5.94        0.88     45.18 o 
  -1  14  12       41.93      -15.50     48.46 o 
   0  14  12       44.17       43.36     34.25 o 
   1  14  12       66.14       43.92     39.66 o 
   2  14  12      173.95      152.94     39.79 o 
 -14   1  13       11.82       18.01     29.87 o 
 -13   1  13        0.19        7.18     28.89 o 
 -12   1  13      138.03      121.84     41.89 o 
 -11   1  13       55.23       52.49     30.09 o 
 -10   1  13      419.84      429.79     79.46 o 
  -9   1  13      135.19       97.03     38.30 o 
  -8   1  13        4.12       49.35     34.58 o 
  -7   1  13        7.47       23.08     36.60 o 
  -6   1  13        0.04       -1.53     31.90 o 
  -5   1  13      113.66      110.43     41.56 o 
  -4   1  13       77.69      143.20     42.59 o 
  -3   1  13        0.07       14.67     29.81 o 
  -2   1  13      467.15      545.56     74.48 o 
  -1   1  13        3.69       28.14     26.48 o 
   0   1  13        9.45       14.60     26.03 o 
   1   1  13        0.98        3.08     28.37 o 
   2   1  13       13.85       48.19     45.99 o 
   3   1  13        3.37        9.62     31.59 o 
   4   1  13       16.96       27.79     44.53 o 
   5   1  13       35.99       37.26     45.35 o 
   6   1  13       10.10       29.56     44.07 o 
   7   1  13       53.75       58.60     54.48 o 
   8   1  13       36.21       77.59     59.43 o 
   9   1  13       17.97       85.84     58.60 o 
  10   1  13      180.78      230.29     86.67 o 
  11   1  13       33.28       66.03     47.87 o 
 -14   2  13       82.12       46.69     35.55 o 
 -13   2  13       38.02       28.86     31.64 o 
 -12   2  13       19.68       17.43     29.12 o 
 -11   2  13      389.40      346.17     57.98 o 
 -10   2  13       46.50       93.85     41.88 o 
  -9   2  13        1.37       32.77     34.44 o 
  -8   2  13        3.79       41.25     33.06 o 
  -7   2  13       21.59       55.61     48.28 o 
  -6   2  13      125.81       62.12     39.51 o 
  -5   2  13      251.61      211.81     48.97 o 
  -4   2  13       97.35      102.29     41.13 o 
  -3   2  13        0.41        2.09     32.22 o 
  -2   2  13       39.76       44.60     22.74 o 
  -1   2  13      127.86      124.19     31.54 o 
   0   2  13       18.33       37.25     28.01 o 
   1   2  13      245.24      179.32     42.17 o 
   2   2  13        9.20       32.30     25.78 o 
   3   2  13       48.06       46.15     27.57 o 
   4   2  13      567.11      634.99     69.42 o 
   5   2  13        0.47       19.92     37.56 o 
   6   2  13       82.06       60.01     46.38 o 
   7   2  13       30.72       17.87     36.33 o 
   8   2  13      114.72      124.64     78.41 o 
   9   2  13      149.77      150.22     71.81 o 
  10   2  13      326.02      264.13     94.92 o 
  11   2  13        6.81       20.64     56.13 o 
  12   2  13       64.47       99.05     78.41 o 
  13   2  13      167.07      128.76     92.45 o 
 -13   3  13       33.47       35.69     40.80 o 
 -12   3  13        0.19       31.57     33.16 o 
 -11   3  13       13.09       51.16     34.14 o 
 -10   3  13       75.81      104.33     39.95 o 
  -9   3  13       15.14        9.99     29.63 o 
  -8   3  13      201.96      173.35     49.26 o 
  -7   3  13       86.28       90.39     39.20 o 
  -6   3  13       30.06       45.54     35.02 o 
  -5   3  13      240.86      300.67     58.71 o 
  -4   3  13      888.59      969.13     95.20 o 
  -3   3  13      105.59      135.50     41.69 o 
  -2   3  13       60.18       34.79     25.56 o 
  -1   3  13      167.50      151.05     28.48 o 
   0   3  13      589.05      556.90     56.73 o 
   1   3  13      295.82      285.21     41.23 o 
   2   3  13      116.96      124.45     40.83 o 
   3   3  13      421.02      492.17     74.07 o 
   4   3  13        0.43       -1.73     30.09 o 
   5   3  13       92.97       72.81     29.01 o 
   6   3  13       14.03       23.92     46.33 o 
   7   3  13      251.69      217.53     72.26 o 
   8   3  13      235.28      266.22     92.86 o 
   9   3  13      369.11      399.46     90.10 o 
  10   3  13      265.81      338.06    144.86 o 
  11   3  13       66.11       36.16     49.37 o 
  12   3  13       96.86       51.18     67.68 o 
 -13   4  13       19.82        9.63     36.77 o 
 -12   4  13        2.50      -11.11     28.72 o 
 -11   4  13        7.50      -13.10     31.61 o 
 -10   4  13        0.03       21.80     34.41 o 
  -9   4  13       10.27        2.37     32.89 o 
  -8   4  13       15.65       57.76     37.79 o 
  -7   4  13       21.65       65.41     34.64 o 
  -6   4  13       60.79       91.46     35.61 o 
  -5   4  13       83.71       85.44     42.46 o 
  -4   4  13       17.77       19.30     26.19 o 
  -3   4  13       76.63       88.61     33.67 o 
  -2   4  13      470.49      489.48     52.15 o 
  -1   4  13        4.49        2.12     18.58 o 
   0   4  13        7.89       26.42     28.18 o 
   1   4  13       51.58       77.49     32.04 o 
   2   4  13      236.19      316.39     52.41 o 
   3   4  13       62.65       63.35     33.31 o 
   4   4  13      132.88      133.90     42.56 o 
   5   4  13      418.96      473.72     68.79 o 
   6   4  13        6.84       18.01     29.12 o 
   7   4  13       90.61       85.00     51.53 o 
   8   4  13        0.04       10.04     48.15 o 
   9   4  13      214.62      132.59     54.38 o 
  10   4  13      457.88      535.69    154.35 o 
  11   4  13        0.63      -48.35     34.98 o 
  12   4  13       55.56       20.88     58.23 o 
 -13   5  13       47.14       38.48     37.99 o 
 -12   5  13       72.68       80.46     45.87 o 
 -11   5  13       13.84        7.22     29.96 o 
 -10   5  13       53.90       57.22     34.88 o 
  -9   5  13       24.03       20.93     30.64 o 
  -8   5  13        0.00       41.49     39.26 o 
  -7   5  13      164.99      178.23     48.02 o 
  -6   5  13        0.85      -21.04     29.36 o 
  -5   5  13      240.52      152.56     63.54 o 
  -4   5  13        0.29       16.87     26.04 o 
  -3   5  13      222.79      252.58     58.60 o 
  -2   5  13        0.43       11.28     30.66 o 
  -1   5  13       81.47       80.87     30.04 o 
   0   5  13      455.57      385.10     56.22 o 
   1   5  13       65.80       74.62     31.36 o 
   2   5  13      567.35      627.20     77.20 o 
   3   5  13      633.83      551.10     71.00 o 
   4   5  13      146.26      130.51     40.70 o 
   5   5  13      686.69      747.67     95.64 o 
   6   5  13      239.56      309.45     57.99 o 
   7   5  13       48.60       46.56     27.83 o 
   8   5  13       44.95       69.74     39.47 o 
   9   5  13       60.72       54.13     37.74 o 
  10   5  13      143.43      118.95     74.30 o 
  11   5  13       93.14       63.81     51.11 o 
  12   5  13        3.12       35.35     49.16 o 
 -12   6  13        1.23       44.42     69.70 o 
 -11   6  13      246.88      253.47     52.39 o 
 -10   6  13       97.54      122.61     38.17 o 
  -9   6  13       22.66      -11.17     27.44 o 
  -8   6  13        3.29      -10.01     32.23 o 
  -7   6  13       39.29       64.95     32.78 o 
  -6   6  13        3.46       -3.12     34.76 o 
  -5   6  13       76.38       82.43     43.65 o 
  -4   6  13      396.54      389.77     69.61 o 
  -3   6  13       52.80       79.38     54.13 o 
  -2   6  13      982.99     1100.21    113.42 o 
  -1   6  13      229.95      232.77     45.50 o 
   0   6  13      387.60      383.27     56.41 o 
   1   6  13      345.57      394.19     62.11 o 
   2   6  13        3.92       12.04     28.37 o 
   3   6  13      325.53      390.51     61.52 o 
   4   6  13      742.34      708.91     80.63 o 
   5   6  13       15.59       30.45     31.33 o 
   6   6  13      251.00      257.39     51.01 o 
   7   6  13       41.16       47.08     33.39 o 
   8   6  13       50.40       32.63     28.34 o 
   9   6  13        1.30        0.05     38.69 o 
  10   6  13       16.89       18.58     37.17 o 
  11   6  13       33.93       53.91     42.51 o 
 -12   7  13       23.60       40.31     36.65 o 
 -11   7  13       21.07       31.22     34.12 o 
 -10   7  13       16.96        9.83     31.46 o 
  -9   7  13       68.82       57.34     40.22 o 
  -8   7  13        0.92       41.01     48.38 o 
  -7   7  13        0.03      -10.04     36.93 o 
  -6   7  13      317.24      269.71     64.61 o 
  -5   7  13       37.69       62.19     40.49 o 
  -4   7  13      596.56      627.64    120.97 o 
  -3   7  13      388.27      370.06     91.65 o 
  -2   7  13      306.62      410.94     69.87 o 
  -1   7  13      208.68       99.26     43.37 o 
   0   7  13      364.11      394.43     60.24 o 
   1   7  13        2.95        5.90     28.69 o 
   2   7  13      273.20      305.66     56.00 o 
   3   7  13      120.99      118.09     40.80 o 
   4   7  13      642.96      645.67     90.60 o 
   5   7  13     1673.68     1690.96    148.57 o 
   6   7  13      141.23      141.87     39.38 o 
   7   7  13       74.84       77.65     34.51 o 
   8   7  13        8.63       71.25     33.16 o 
   9   7  13       38.40       65.83     35.01 o 
  10   7  13        0.04       11.86     35.99 o 
  11   7  13       52.98       -3.68     34.98 o 
 -11   8  13       14.05       24.03     50.74 o 
 -10   8  13        8.58       43.08     58.62 o 
  -9   8  13       24.91        5.08     60.48 o 
  -8   8  13       41.92       33.82     51.95 o 
  -7   8  13        0.62      -21.19     38.19 o 
  -6   8  13       41.49       82.50     42.02 o 
  -5   8  13      174.69      154.75     63.36 o 
  -4   8  13       31.68       52.14     47.59 o 
  -3   8  13      430.79      520.97    103.00 o 
  -2   8  13        0.34      -10.54     35.61 o 
  -1   8  13       27.82       -4.79     28.80 o 
   0   8  13      324.45      310.93     57.28 o 
   1   8  13        0.32       -4.17     28.67 o 
   2   8  13      422.91      495.92     70.42 o 
   3   8  13      115.63      178.09     46.99 o 
   4   8  13        0.00       45.49     49.95 o 
   5   8  13        0.81        6.43     30.23 o 
   6   8  13       77.20       94.84     35.11 o 
   7   8  13        1.15        4.88     31.56 o 
   8   8  13       63.79       45.80     36.61 o 
   9   8  13       35.47       41.38     33.75 o 
  10   8  13       18.63       44.19     43.30 o 
 -10   9  13       35.54      103.28    105.86 o 
  -9   9  13       14.92      -31.02     42.22 o 
  -8   9  13       18.80      -30.07     54.90 o 
  -7   9  13       59.26       56.31     50.85 o 
  -6   9  13        5.67        9.56     48.15 o 
  -5   9  13        5.63       29.41     42.23 o 
  -4   9  13        0.78      -20.31     44.30 o 
  -3   9  13        6.55       10.04     40.69 o 
  -2   9  13      154.55      109.06     43.16 o 
  -1   9  13       33.04       59.13     43.11 o 
   0   9  13      111.73      109.35     35.93 o 
   1   9  13      127.75      191.96     45.50 o 
   2   9  13       72.85      108.18     35.49 o 
   3   9  13      182.82      135.46     43.16 o 
   4   9  13      229.10      243.92     46.99 o 
   5   9  13      129.00      133.59     42.41 o 
   6   9  13       13.49       22.20     29.37 o 
   7   9  13       52.96       34.25     53.40 o 
   8   9  13        0.00       -6.55     36.10 o 
   9   9  13       10.02       10.30     32.30 o 
  -9  10  13      100.22       92.26     54.40 o 
  -8  10  13        1.28      -30.82     49.38 o 
  -7  10  13      168.53      252.07     79.85 o 
  -6  10  13       48.68       29.18     54.44 o 
  -5  10  13        5.87       11.06     50.88 o 
  -4  10  13       18.84       29.71     91.62 o 
  -3  10  13      100.24      100.17     39.19 o 
  -2  10  13      163.15      156.95     50.82 o 
  -1  10  13        0.20       21.30     37.30 o 
   0  10  13       47.68       98.00     33.94 o 
   1  10  13        9.05       32.84     32.67 o 
   2  10  13        0.99        7.39     28.54 o 
   3  10  13      117.11       91.43     34.29 o 
   4  10  13      203.98      221.60     45.83 o 
   5  10  13       79.17       81.57     33.48 o 
   6  10  13        4.30        6.81     30.04 o 
   7  10  13      115.86      125.39     41.34 o 
   8  10  13       25.96       35.06     35.35 o 
  -8  11  13       42.91       -5.13     62.25 o 
  -7  11  13       26.60       29.28     58.18 o 
  -6  11  13       11.61       -6.45     51.45 o 
  -5  11  13        4.48       -6.48     60.26 o 
  -4  11  13        9.34       27.24     61.08 o 
  -3  11  13        2.11        1.83     53.23 o 
  -2  11  13       23.88       67.76     43.46 o 
  -1  11  13        1.68       13.47     36.33 o 
   0  11  13        5.90       -6.33     28.66 o 
   1  11  13       29.11       10.82     31.62 o 
   2  11  13       57.80       60.77     35.45 o 
   3  11  13        2.18       -3.40     31.10 o 
   4  11  13        0.65       32.43     29.62 o 
   5  11  13        4.92      -19.05     27.28 o 
   6  11  13        4.30      -22.36     29.31 o 
   7  11  13       14.53       25.58     31.70 o 
  -6  12  13       98.46      162.86     80.34 o 
  -5  12  13        0.04       34.23     75.52 o 
  -4  12  13        5.59      -65.21    103.18 o 
  -3  12  13       49.55       59.06     49.54 o 
  -2  12  13       76.79       94.82     50.95 o 
  -1  12  13        8.19       -0.04     37.79 o 
   0  12  13       10.33        2.00     29.23 o 
   1  12  13       30.22        3.08     31.75 o 
   2  12  13      134.75      147.81     38.33 o 
   3  12  13       11.52       14.37     31.40 o 
   4  12  13       11.41       27.81     33.23 o 
   5  12  13       44.86        6.42     27.23 o 
  -4  13  13        0.30       30.86     64.45 o 
  -3  13  13       33.58       51.47     53.02 o 
  -2  13  13       13.00       66.06     55.21 o 
  -1  13  13        0.22      -20.99     44.11 o 
   0  13  13      105.92      144.24     41.46 o 
   1  13  13       15.85       31.29     30.31 o 
   2  13  13       25.18       -5.99     32.53 o 
   3  13  13        2.39       14.36     32.39 o 
 -13   0  14       59.81       40.23     43.70 o 
 -12   0  14       56.42       79.53     47.00 o 
 -11   0  14        1.97       10.86     39.31 o 
 -10   0  14      760.60      805.49    179.11 o 
  -9   0  14       12.57       -5.91     50.33 o 
  -8   0  14       60.13       34.97     60.15 o 
  -7   0  14      920.04      822.68    130.44 o 
  -6   0  14       36.78       23.75     55.58 o 
  -5   0  14      124.24      115.04     55.64 o 
  -4   0  14      106.48      115.35     65.50 o 
  -3   0  14      143.59      113.11     63.14 o 
  -2   0  14       70.65       93.62     58.31 o 
  -1   0  14      814.71     1053.62    146.95 o 
   0   0  14      617.34      760.85    127.74 o 
   2   0  14        0.05       40.44     70.98 o 
   3   0  14      169.93      179.94     98.22 o 
   4   0  14       93.08       -4.13     67.68 o 
   5   0  14      314.92      285.59    107.30 o 
   6   0  14        9.35      -37.14     56.95 o 
   7   0  14       19.60      -29.71     49.52 o 
 -13   1  14        0.01       -1.19     31.15 o 
 -12   1  14       35.26       39.19     30.77 o 
 -11   1  14      450.67      376.50     60.82 o 
 -10   1  14       22.01       16.07     27.48 o 
  -9   1  14       14.50       33.32     31.29 o 
  -8   1  14      241.39      292.13     59.20 o 
  -7   1  14       87.96       98.04     40.82 o 
  -6   1  14      135.02      152.30     48.14 o 
  -5   1  14        2.94        5.56     31.16 o 
  -4   1  14        0.79      -12.03     32.75 o 
  -3   1  14      162.18      173.58     47.49 o 
  -2   1  14      298.62      359.08     62.04 o 
  -1   1  14        0.13       18.65     42.92 o 
   0   1  14     1061.93     1093.31     94.91 o 
   1   1  14      779.67      692.77    322.32 o 
   2   1  14        0.74        5.28     31.47 o 
   3   1  14       16.65        5.40     62.73 o 
   4   1  14       30.18       67.69     57.38 o 
   5   1  14       11.21       -4.22     51.01 o 
   6   1  14       78.03      104.83     65.21 o 
   7   1  14        2.28       25.59     61.08 o 
   8   1  14        5.65       47.05     54.48 o 
   9   1  14       10.46        5.78     60.25 o 
 -13   2  14       50.74       52.39     34.43 o 
 -12   2  14        5.97       32.95     34.12 o 
 -11   2  14      118.24      299.56    222.41 o 
 -10   2  14        7.96       -0.27     28.83 o 
  -9   2  14       42.35       82.45     36.96 o 
  -8   2  14      121.29      126.36     43.70 o 
  -7   2  14        4.31      102.70     48.12 o 
  -6   2  14        5.93       55.39     36.07 o 
  -5   2  14      384.14      437.15     71.18 o 
  -4   2  14        1.89       -0.12     33.38 o 
  -3   2  14       50.45       42.65     38.24 o 
  -2   2  14        0.12      -11.75     31.83 o 
  -1   2  14      168.75      139.60     36.05 o 
   0   2  14      572.40      661.72     97.72 o 
   1   2  14       49.89       42.24     31.18 o 
   2   2  14      581.55      606.54     84.45 o 
   3   2  14       14.97       28.86     40.42 o 
   4   2  14       99.46      168.38     91.62 o 
   5   2  14        0.16      -23.94     51.18 o 
   6   2  14        9.74       -9.08     66.03 o 
   7   2  14        0.86      -37.97     49.52 o 
   8   2  14       14.43       58.60     57.78 o 
   9   2  14      192.84      145.27     67.68 o 
  10   2  14      148.03       51.18     54.48 o 
  11   2  14        2.39        1.65     54.48 o 
 -12   3  14       20.47       66.70     35.43 o 
 -11   3  14       30.68       41.47     37.09 o 
 -10   3  14        6.72       -6.39     35.00 o 
  -9   3  14      158.55      162.99     46.07 o 
  -8   3  14       12.03        4.09     36.75 o 
  -7   3  14        2.80        3.09     37.72 o 
  -6   3  14      183.02      200.60     50.61 o 
  -5   3  14      327.73      355.55     60.26 o 
  -4   3  14       45.94       68.86     37.49 o 
  -3   3  14       16.81      -13.27     27.45 o 
  -2   3  14       44.01       11.26     27.95 o 
  -1   3  14       34.88       57.77     30.71 o 
   0   3  14       15.80       16.63     20.67 o 
   1   3  14      230.93      194.76     43.66 o 
   2   3  14       38.55       25.63     29.65 o 
   3   3  14        1.15       -4.29     33.04 o 
   4   3  14        0.80       46.36     37.32 o 
   5   3  14      182.50      181.18     62.83 o 
   6   3  14      153.98      153.61     73.82 o 
   7   3  14      489.76      663.63    176.64 o 
   8   3  14       43.23       28.19     40.63 o 
   9   3  14        0.94       38.61     42.51 o 
  10   3  14        4.10      -25.59     57.78 o 
  11   3  14       18.04      -14.86     52.00 o 
 -12   4  14        2.69       32.43     40.55 o 
 -11   4  14        4.58       32.35     35.77 o 
 -10   4  14       26.83       73.76     36.40 o 
  -9   4  14      105.16       84.39     37.33 o 
  -8   4  14        0.72       29.75     33.70 o 
  -7   4  14        2.48       18.40     33.86 o 
  -6   4  14        3.48       21.25     35.68 o 
  -5   4  14        8.00      108.83     46.54 o 
  -4   4  14      188.14      186.55     44.44 o 
  -3   4  14       16.88        5.01     30.61 o 
  -2   4  14        2.91       24.75     45.74 o 
  -1   4  14       10.88       22.39     37.87 o 
   0   4  14      143.77      171.83     41.76 o 
   1   4  14        0.42       14.33     29.94 o 
   2   4  14      772.34      818.77    115.75 o 
   3   4  14       93.55      101.65     37.29 o 
   4   4  14      758.17      962.19    101.98 o 
   5   4  14      118.90      120.66     42.29 o 
   6   4  14      640.37      818.03    142.96 o 
   7   4  14       47.62       40.47     42.55 o 
   8   4  14        0.94       17.15     43.92 o 
   9   4  14       82.06      107.36     84.19 o 
  10   4  14       59.37       37.37     59.43 o 
  11   4  14       99.43       70.40     51.51 o 
 -12   5  14        4.79       16.25     31.41 o 
 -11   5  14        0.59        1.70     33.36 o 
 -10   5  14        3.57       -4.11     33.92 o 
  -9   5  14        9.80        0.46     30.37 o 
  -8   5  14      243.75      231.34     51.40 o 
  -7   5  14       20.26       38.18     39.58 o 
  -6   5  14       61.46       52.70     37.17 o 
  -5   5  14       35.93       90.39     58.91 o 
  -4   5  14      246.59      269.10     65.89 o 
  -3   5  14       34.08       55.93     51.63 o 
  -2   5  14        0.04       21.04     47.99 o 
  -1   5  14      254.77      193.32     53.49 o 
   0   5  14        7.80       51.87     32.48 o 
   1   5  14        4.70       21.04     26.20 o 
   2   5  14       77.79       40.38     30.88 o 
   3   5  14      253.01      287.77     59.92 o 
   4   5  14      299.67      282.94     53.66 o 
   5   5  14       21.49       48.87     32.31 o 
   6   5  14      306.17      248.75     54.23 o 
   7   5  14      100.64       78.92     44.52 o 
   8   5  14      363.20      318.42     74.15 o 
   9   5  14       22.72       32.62     45.41 o 
  10   5  14       45.32       33.64     49.54 o 
  11   5  14        1.74       15.72     41.70 o 
 -11   6  14       38.16       38.62     34.58 o 
 -10   6  14       14.76       -1.29     31.61 o 
  -9   6  14        2.62      -14.95     32.17 o 
  -8   6  14       10.45        2.27     46.56 o 
  -7   6  14       19.61      -18.94     40.31 o 
  -6   6  14      179.86      174.80     64.97 o 
  -5   6  14        6.71       19.16     37.89 o 
  -4   6  14      444.31      450.43    102.36 o 
  -3   6  14       64.51      114.73     88.32 o 
  -2   6  14        0.55       16.18     41.38 o 
  -1   6  14        0.64       24.11     41.06 o 
   0   6  14       56.82       75.24     34.49 o 
   1   6  14        1.94       20.45     33.40 o 
   2   6  14        2.15       29.36     53.99 o 
   3   6  14      250.13      234.23     52.93 o 
   4   6  14        0.78       -0.67     29.99 o 
   5   6  14      498.44      504.35     79.12 o 
   6   6  14      203.31      234.99     47.87 o 
   7   6  14       31.72       34.38     30.66 o 
   8   6  14        0.20        0.49     39.40 o 
   9   6  14        1.11        6.09     75.41 o 
  10   6  14        4.00       10.61     38.25 o 
 -11   7  14        2.58       17.27     48.50 o 
 -10   7  14       14.66       18.01     45.20 o 
  -9   7  14       11.72       26.23     47.81 o 
  -8   7  14       52.06       20.53     45.90 o 
  -7   7  14        0.64        0.20     51.65 o 
  -6   7  14        0.31       10.81     36.38 o 
  -5   7  14      299.23      408.40    101.07 o 
  -4   7  14       36.58       47.08     54.49 o 
  -3   7  14        6.54       -6.12     33.90 o 
  -2   7  14        0.95       36.28     40.82 o 
  -1   7  14        1.30       17.69     33.59 o 
   0   7  14      273.49      283.94     55.37 o 
   1   7  14       54.73       44.12     32.59 o 
   2   7  14       52.56       97.66     54.28 o 
   3   7  14        5.97        6.82     33.61 o 
   4   7  14      449.00      364.31     61.72 o 
   5   7  14        4.58      -26.42     26.53 o 
   6   7  14       15.23       11.23     31.32 o 
   7   7  14        8.54       18.07     33.00 o 
   8   7  14        1.56       11.25     30.98 o 
   9   7  14        6.03       -6.02     41.94 o 
  10   7  14       30.69       -8.61     41.55 o 
 -10   8  14      141.78      177.56     61.94 o 
  -9   8  14       29.20      -33.87     40.77 o 
  -8   8  14        0.67        3.61     53.46 o 
  -7   8  14       54.58       82.92     59.46 o 
  -6   8  14        8.79      -30.49     41.83 o 
  -5   8  14      102.30      167.14     66.54 o 
  -4   8  14      158.39      207.59     66.54 o 
  -3   8  14      123.36      306.89     82.35 o 
  -2   8  14       48.08       26.75     42.35 o 
  -1   8  14       12.86        1.37     34.70 o 
   0   8  14       33.84       45.95     33.02 o 
   1   8  14       53.65       42.85     34.28 o 
   2   8  14      110.51       78.84     37.80 o 
   3   8  14        0.66       -8.30     28.90 o 
   4   8  14       40.48       67.56     34.52 o 
   5   8  14      236.98      260.28     52.50 o 
   6   8  14       18.47       48.32     34.43 o 
   7   8  14        8.13      -27.40     28.04 o 
   8   8  14       97.81       71.03     35.12 o 
   9   8  14       23.65       30.92     48.51 o 
  -9   9  14      264.43      188.24     70.08 o 
  -8   9  14        3.11       19.52     63.03 o 
  -7   9  14       11.87      -27.49     67.22 o 
  -6   9  14       53.92       75.45     67.36 o 
  -5   9  14       19.55       -4.10     44.89 o 
  -4   9  14       34.22       26.49     41.78 o 
  -3   9  14        7.53       -7.43     43.58 o 
  -2   9  14        0.00       17.87     39.25 o 
  -1   9  14       15.04       19.00     37.07 o 
   0   9  14      223.67      233.45     47.73 o 
   1   9  14       14.08       17.82     30.98 o 
   2   9  14        9.08        7.54     30.37 o 
   3   9  14      226.72      183.54     43.61 o 
   4   9  14      245.31      297.26     54.71 o 
   5   9  14      196.68      184.90     50.04 o 
   6   9  14       14.27       25.03     36.38 o 
   7   9  14        0.39       28.46     33.65 o 
   8   9  14        0.00       54.63     36.20 o 
  -8  10  14       15.40       31.37     90.79 o 
  -7  10  14        1.74       -2.20     59.78 o 
  -6  10  14       14.24       99.87    127.11 o 
  -5  10  14        1.79       44.35     57.83 o 
  -4  10  14        0.05        8.33     50.39 o 
  -3  10  14      221.24      220.92     74.97 o 
  -2  10  14       60.35       52.78     40.49 o 
  -1  10  14        2.45       38.06     37.46 o 
   0  10  14       21.44       16.58     34.73 o 
   1  10  14        0.20       18.60     30.07 o 
   2  10  14       11.99       26.59     31.22 o 
   3  10  14        0.11        4.83     27.88 o 
   4  10  14       35.37       42.45     35.54 o 
   5  10  14        3.61        1.13     30.14 o 
   6  10  14        8.24       10.31     32.05 o 
   7  10  14      124.34      179.39     46.37 o 
  -6  11  14       13.67      -25.25     65.02 o 
  -5  11  14        3.29       80.29     68.26 o 
  -4  11  14        4.20      -22.65     49.70 o 
  -3  11  14        2.31        3.03     51.30 o 
  -2  11  14       75.22       39.19     42.44 o 
  -1  11  14        7.90       30.76     38.50 o 
   0  11  14       51.70       73.21     42.80 o 
   1  11  14       19.38       -5.45     30.86 o 
   2  11  14       67.71       59.71     34.20 o 
   3  11  14        1.82        8.40     31.55 o 
   4  11  14        8.39       18.51     33.69 o 
   5  11  14        4.72        5.28     29.99 o 
  -4  12  14        0.78       -0.76     60.45 o 
  -3  12  14        1.32      -22.07     59.34 o 
  -2  12  14        3.49       35.96     45.48 o 
  -1  12  14        0.02       45.82     42.51 o 
   0  12  14       70.46      107.84     48.75 o 
   1  12  14       30.60        6.44     30.27 o 
   2  12  14        0.90       28.31     33.00 o 
   3  12  14       26.42       -1.65     33.24 o 
 -12   1  15        0.11      -16.95     33.03 o 
 -11   1  15        6.08       12.19     31.54 o 
 -10   1  15       26.12       61.85     39.10 o 
  -9   1  15      144.44      154.71     44.82 o 
  -8   1  15       31.50       35.05     36.25 o 
  -7   1  15      282.31      266.98     58.11 o 
  -6   1  15       46.43       70.97     42.81 o 
  -5   1  15      408.13      453.32     73.73 o 
  -4   1  15       20.45        3.45     38.62 o 
  -3   1  15      149.71      156.88     48.90 o 
  -2   1  15       68.72       83.38     44.60 o 
  -1   1  15        0.37       -4.43     34.00 o 
   0   1  15        0.33        0.01     38.90 o 
   1   1  15      106.06       70.82     46.15 o 
   2   1  15       46.47       53.85     60.40 o 
   3   1  15       44.28       45.61     51.01 o 
   4   1  15        4.31       -4.95     66.86 o 
   5   1  15        0.40        7.43     65.21 o 
   6   1  15      129.76      122.99     81.72 o 
   7   1  15        2.65       25.59     61.91 o 
   8   1  15       57.63       95.75     67.68 o 
 -12   2  15        8.44       53.54     34.39 o 
 -11   2  15      354.21      298.40     54.64 o 
 -10   2  15       35.19       22.84     31.86 o 
  -9   2  15       84.56       82.48     38.17 o 
  -8   2  15        0.02       49.75     40.19 o 
  -7   2  15      101.39      151.24     63.14 o 
  -6   2  15       71.60       65.07     39.93 o 
  -5   2  15        7.85       27.45     42.25 o 
  -4   2  15       14.74       15.23     39.42 o 
  -3   2  15      115.06      106.26     46.14 o 
  -2   2  15       42.21       55.20     41.71 o 
  -1   2  15      183.20      187.01     50.66 o 
   0   2  15       74.63      136.52     39.06 o 
   1   2  15       83.35       74.24     53.65 o 
   2   2  15       17.57       17.25     44.83 o 
   3   2  15      128.02      117.21    113.08 o 
   4   2  15       12.77      -18.16     65.21 o 
   5   2  15       25.39       89.97     79.24 o 
   6   2  15        6.02       31.37     66.03 o 
   7   2  15      110.54      118.03     66.86 o 
   9   2  15        1.02      -17.33     51.18 o 
  10   2  15       18.69       21.46     68.51 o 
 -11   3  15        0.05       23.42     69.67 o 
 -10   3  15       53.26       37.64     34.84 o 
  -9   3  15       33.93       42.50     34.24 o 
  -8   3  15      123.57       62.12     39.63 o 
  -7   3  15      100.10      120.73     43.32 o 
  -6   3  15       19.82       62.89     40.51 o 
  -5   3  15      101.93      121.65     47.15 o 
  -4   3  15       10.35        7.09     40.34 o 
  -3   3  15       19.34       11.42     37.65 o 
  -2   3  15        1.35       13.32     34.42 o 
  -1   3  15        6.93      -19.19     46.36 o 
   0   3  15       22.69       -9.42     31.99 o 
   1   3  15       91.72       22.83     37.46 o 
   2   3  15       99.31      129.66     42.50 o 
   3   3  15        1.82       43.08     37.14 o 
   4   3  15        0.21      -14.96     46.51 o 
   5   3  15       81.52       89.23     61.49 o 
   6   3  15        8.21       22.11     47.69 o 
   7   3  15       32.57        0.00     47.05 o 
   8   3  15      198.14      249.27     99.05 o 
   9   3  15        5.46      -18.16     60.25 o 
  10   3  15        8.01      -30.54     57.78 o 
 -11   4  15       86.09      111.84     41.73 o 
 -10   4  15        0.29       -8.16     31.63 o 
  -9   4  15       11.41       -7.61     35.36 o 
  -8   4  15        1.62       15.17     36.28 o 
  -7   4  15       30.38       23.64     39.50 o 
  -6   4  15      145.30       91.35     44.00 o 
  -5   4  15       63.92        4.27     39.49 o 
  -4   4  15       14.29       17.02     44.74 o 
  -3   4  15      145.50      195.20     66.81 o 
  -2   4  15        8.01       -3.62     38.93 o 
  -1   4  15        0.84       52.08     44.51 o 
   0   4  15        0.24       26.07     30.15 o 
   1   4  15       66.29       57.94     39.60 o 
   2   4  15        0.04       31.75     36.13 o 
   3   4  15      495.95      507.95     71.64 o 
   4   4  15      569.46      578.74     89.17 o 
   5   4  15       54.50       55.35     45.12 o 
   6   4  15       19.55       52.64     45.60 o 
   7   4  15        0.14       36.64     44.52 o 
   8   4  15       74.67       88.97     45.40 o 
   9   4  15        1.27       29.27     36.25 o 
  10   4  15       39.37       93.31     48.37 o 
 -11   5  15       16.20       67.35     43.59 o 
 -10   5  15        1.48       15.83     29.75 o 
  -9   5  15       79.40       49.09     35.67 o 
  -8   5  15      185.41      153.41     46.89 o 
  -7   5  15       80.83       63.39     49.76 o 
  -6   5  15      190.53      185.81     63.81 o 
  -5   5  15        1.02       -4.95     52.69 o 
  -4   5  15      284.99      295.55     82.09 o 
  -3   5  15        4.29        7.15     48.95 o 
  -2   5  15        0.00       17.80     44.82 o 
  -1   5  15        1.70        7.41     34.26 o 
   0   5  15      175.90       83.57     46.03 o 
   1   5  15        4.38       38.26     35.38 o 
   2   5  15       18.99       -4.77     32.43 o 
   3   5  15      942.21      899.25    108.59 o 
   4   5  15      344.34      359.33     63.40 o 
   5   5  15      500.79      541.22     82.41 o 
   6   5  15       85.12      122.93     52.75 o 
   7   5  15      381.13      456.93    105.22 o 
   8   5  15       52.55       55.53     45.19 o 
   9   5  15        0.13       -4.47     43.42 o 
 -10   6  15        0.09      -25.39     44.60 o 
  -9   6  15        0.30        9.67     57.72 o 
  -8   6  15       73.71       36.08     58.05 o 
  -7   6  15        4.97       20.10     49.80 o 
  -6   6  15        2.87      -23.28     46.59 o 
  -5   6  15      134.80      174.71     59.00 o 
  -4   6  15      118.03      127.34     57.31 o 
  -3   6  15        0.20       27.60     48.27 o 
  -2   6  15      174.14      220.11     78.50 o 
  -1   6  15      113.10      143.61     48.83 o 
   0   6  15        0.30      -16.75     40.33 o 
   1   6  15       65.68       64.11     35.63 o 
   2   6  15      174.72      166.30     49.86 o 
   3   6  15      334.98      369.93     68.48 o 
   4   6  15     2062.80     2473.52    187.20 o 
   5   6  15        1.66        3.29     32.76 o 
   6   6  15       92.93       72.20     36.32 o 
   7   6  15       13.42       13.19     46.89 o 
   8   6  15      151.26      142.25     59.33 o 
   9   6  15       13.58        2.39     37.50 o 
  -9   7  15       80.48       40.10     52.77 o 
  -8   7  15       29.57       12.54     51.14 o 
  -7   7  15       39.45      196.45    113.08 o 
  -6   7  15        6.57      -10.73     75.94 o 
  -5   7  15       41.53       63.73     55.15 o 
  -4   7  15       11.78       35.77     45.80 o 
  -3   7  15      102.35       98.69     54.97 o 
  -2   7  15       28.22       66.45     47.86 o 
  -1   7  15        8.46       36.35     54.06 o 
   0   7  15       76.48       85.18     45.86 o 
   1   7  15      847.51      926.88    105.41 o 
   2   7  15      205.22      191.37     48.22 o 
   3   7  15     1700.59     2020.04    184.18 o 
   4   7  15       78.10       74.20     38.42 o 
   5   7  15      461.65      391.28     62.15 o 
   6   7  15      138.07      110.07     40.70 o 
   7   7  15      183.02      115.93     51.27 o 
   8   7  15       17.61       43.28     50.61 o 
  -9   8  15        0.05        5.08     59.86 o 
  -8   8  15        9.21       -2.32     72.97 o 
  -7   8  15        1.00      -39.44     55.95 o 
  -6   8  15       12.05       49.25     54.82 o 
  -5   8  15        0.08        9.89     46.57 o 
  -4   8  15       79.39       11.13     50.62 o 
  -3   8  15        0.44       22.90     47.55 o 
  -2   8  15       12.66        2.28     49.47 o 
  -1   8  15       25.60       42.33     45.00 o 
   0   8  15       81.20       73.76     56.10 o 
   1   8  15       50.46       17.46     32.72 o 
   2   8  15      182.61      176.91     43.24 o 
   3   8  15        3.26      -30.85     28.72 o 
   4   8  15      295.70      247.17     49.76 o 
   5   8  15       22.98       47.12     34.87 o 
   6   8  15       28.97       96.80     38.18 o 
   7   8  15        0.17       -0.90     30.89 o 
  -7   9  15       31.44      -15.68     92.45 o 
  -6   9  15        5.44       20.53     58.19 o 
  -5   9  15       14.00       46.61     51.75 o 
  -4   9  15        8.23       27.68     49.54 o 
  -3   9  15       43.61      100.70     66.75 o 
  -2   9  15       41.53      114.96    138.26 o 
  -1   9  15      111.38      115.39     48.79 o 
   0   9  15       29.24        4.84     38.12 o 
   1   9  15       39.49       66.58     37.13 o 
   2   9  15        0.11       25.35     37.67 o 
   3   9  15       16.03       53.47     43.25 o 
   4   9  15       42.74       72.92     36.35 o 
   5   9  15      273.53      203.69     51.28 o 
   6   9  15      144.59      107.00     41.39 o 
  -6  10  15       37.90       56.79     70.20 o 
  -5  10  15      100.03      134.26     69.32 o 
  -4  10  15       28.11        9.35     50.56 o 
  -3  10  15        2.21       21.46     53.65 o 
  -2  10  15       10.98       -9.57     43.63 o 
  -1  10  15       53.35       66.63     39.10 o 
   0  10  15        2.36       -8.91     32.82 o 
   1  10  15       29.97       17.20     37.71 o 
   2  10  15        5.94       -1.93     29.94 o 
   3  10  15        8.33       17.18     33.62 o 
   4  10  15       12.41       -2.33     32.81 o 
   5  10  15        5.10        0.69     37.18 o 
  -4  11  15        0.39      -17.21     46.25 o 
  -3  11  15      185.44      201.25     74.10 o 
  -2  11  15      161.07      184.75     71.68 o 
  -1  11  15      117.89       93.81     78.28 o 
   0  11  15       40.57       78.03     43.39 o 
   1  11  15        7.31       47.14     46.15 o 
   2  11  15        1.53       12.22     32.51 o 
   3  11  15       27.76       44.62     35.25 o 
 -11   0  16      465.02      663.09    127.75 o 
 -10   0  16       47.94      120.61     71.56 o 
  -9   0  16     1288.71     1064.91    154.55 o 
  -8   0  16      200.84      131.82     68.62 o 
  -7   0  16      216.75      209.51     70.95 o 
  -6   0  16       25.10       72.20     60.38 o 
  -5   0  16      103.12        9.62     59.57 o 
  -4   0  16      216.07      269.53     91.42 o 
  -3   0  16      181.71      189.19     79.25 o 
  -2   0  16      203.56      214.90     86.34 o 
  -1   0  16        6.67        9.54     51.62 o 
   0   0  16      103.25       73.46     99.87 o 
   1   0  16      177.60      197.27    134.54 o 
   2   0  16      184.55      238.54    119.68 o 
   3   0  16        6.32       46.22     75.11 o 
   4   0  16      124.87      218.73    115.56 o 
 -10   1  16     1666.59     1692.84    140.05 o 
  -9   1  16       40.43       93.92     38.15 o 
  -8   1  16      212.46      222.18     52.31 o 
  -7   1  16       40.44       39.19     39.48 o 
  -6   1  16      296.01      300.75     63.16 o 
  -5   1  16        3.17       36.65     44.31 o 
  -4   1  16       69.96        9.48     44.39 o 
  -3   1  16      176.37      182.38     55.08 o 
  -2   1  16        7.49        5.14     39.80 o 
  -1   1  16       60.56       62.91     53.63 o 
   0   1  16      112.71      107.36     43.76 o 
   1   1  16        5.93      -24.39     50.76 o 
   2   1  16       59.01       77.59     93.27 o 
   3   1  16       27.03       15.68     75.94 o 
   4   1  16       33.20       66.86     69.33 o 
   5   1  16      184.34      186.54     93.27 o 
   6   1  16      118.41       88.32     73.46 o 
 -10   2  16       87.66      101.83     44.31 o 
  -9   2  16      777.00      674.20     88.84 o 
  -8   2  16      225.73      191.73     50.57 o 
  -7   2  16        8.01       38.60     39.74 o 
  -6   2  16       49.17       97.87     40.12 o 
  -5   2  16        0.63      -20.31     39.59 o 
  -4   2  16        2.38        0.57     40.17 o 
  -3   2  16       61.23       85.48     47.47 o 
  -2   2  16       43.93       52.15     55.05 o 
  -1   2  16       15.42       29.73     52.47 o 
   0   2  16        0.15       10.66     45.38 o 
   1   2  16      179.85      150.62     60.30 o 
   2   2  16       27.52       -4.13     66.03 o 
   3   2  16      114.04      117.21    102.35 o 
   4   2  16       57.41       54.48     77.59 o 
   5   2  16       67.49       18.98     61.08 o 
   6   2  16        5.92       60.25     62.73 o 
   7   2  16      197.82      179.11     89.97 o 
   8   2  16       32.12      -28.89     66.03 o 
 -10   3  16      105.15       96.23     46.07 o 
  -9   3  16       29.71       14.51     41.48 o 
  -8   3  16       18.00       16.25     32.38 o 
  -7   3  16        0.48       37.55     40.66 o 
  -6   3  16        4.14      -23.28     38.00 o 
  -5   3  16       21.62       59.73     38.75 o 
  -4   3  16      130.55      104.83     48.22 o 
  -3   3  16       61.63       85.49     68.28 o 
  -2   3  16        0.20       21.46     74.29 o 
  -1   3  16      178.32      191.39     70.91 o 
   0   3  16      158.30      201.05     67.18 o 
   1   3  16       39.85       46.72     43.89 o 
   2   3  16        0.24       16.84     38.92 o 
   3   3  16       17.04        5.08     49.70 o 
   4   3  16      159.71      190.67     98.22 o 
   5   3  16      171.74       75.11     70.98 o 
   6   3  16       83.92       70.16     79.24 o 
   7   3  16        1.92        4.95     69.33 o 
   8   3  16        7.02        1.65     66.86 o 
   9   3  16      112.27       62.73     74.29 o 
 -10   4  16       62.35       89.24     49.68 o 
  -9   4  16        0.10       28.90     38.46 o 
  -8   4  16       29.74        1.52     37.16 o 
  -7   4  16      108.39       59.62     43.26 o 
  -6   4  16      182.32      133.11     58.58 o 
  -5   4  16        0.33       28.08     49.86 o 
  -4   4  16        0.11      -47.74     63.92 o 
  -3   4  16        9.89       39.62     89.14 o 
  -2   4  16       10.65        7.31     49.55 o 
  -1   4  16        2.63       -0.57     56.99 o 
   0   4  16      262.67      194.97     58.26 o 
   1   4  16      116.20       63.13     40.85 o 
   2   4  16      153.41      144.32     45.87 o 
   3   4  16      999.80     1214.99    124.61 o 
   4   4  16       26.73       60.24     45.08 o 
   5   4  16       26.68       24.43     39.83 o 
   6   4  16       10.57       31.73     42.29 o 
   7   4  16      122.36      466.23    883.23 o 
   8   4  16       32.28       59.09     49.34 o 
  -9   5  16        8.67       -0.17     59.07 o 
  -8   5  16      127.05      132.83     59.53 o 
  -7   5  16       93.13       26.33     59.73 o 
  -6   5  16      172.61      155.89     80.26 o 
  -5   5  16       71.92       76.91     68.07 o 
  -4   5  16       69.82       89.14     77.59 o 
  -3   5  16      209.64      190.44     77.32 o 
  -2   5  16        7.89       27.89     51.35 o 
  -1   5  16      725.88      593.88    113.23 o 
   0   5  16       32.21       47.54     42.16 o 
   1   5  16      686.84      655.87    115.99 o 
   2   5  16      223.87      215.76     51.28 o 
   3   5  16      147.85      181.87     48.74 o 
   4   5  16      193.13      163.96     49.50 o 
   5   5  16       19.31       48.38     46.58 o 
   6   5  16       48.13       82.39     48.41 o 
   7   5  16       26.64       19.61     40.25 o 
   8   5  16       18.71        3.94     40.88 o 
  -9   6  16        0.39      -28.21     62.35 o 
  -8   6  16        3.46       83.65     59.83 o 
  -7   6  16       53.35       47.13     75.39 o 
  -6   6  16       81.43       61.74     70.21 o 
  -5   6  16      121.37      144.45     92.45 o 
  -4   6  16        0.97       71.84     46.51 o 
  -3   6  16        2.47       11.51     45.20 o 
  -2   6  16       73.06       54.95     51.10 o 
  -1   6  16        1.84       18.98     75.11 o 
   0   6  16      302.09      321.36     72.72 o 
   1   6  16       22.49       70.97     44.46 o 
   2   6  16      726.79      635.97     92.23 o 
   3   6  16      325.37      325.36     62.59 o 
   4   6  16        6.39       11.57     30.73 o 
   5   6  16        0.03       13.62     46.77 o 
   6   6  16        0.38       10.59     46.44 o 
   7   6  16       10.16       39.20     55.93 o 
  -8   7  16        0.94       21.95     85.18 o 
  -7   7  16       11.72       47.39     84.60 o 
  -6   7  16        2.99      -18.24     75.50 o 
  -5   7  16        5.86      -12.10     49.24 o 
  -4   7  16       68.89      131.98     56.19 o 
  -3   7  16      410.24      466.43    104.95 o 
  -2   7  16        0.29       17.71     46.69 o 
  -1   7  16      158.12      126.07     64.51 o 
   0   7  16        8.34        2.55     40.01 o 
   1   7  16       35.18       53.00     41.79 o 
   2   7  16      135.49      161.78     42.26 o 
   3   7  16       69.15      118.65     42.38 o 
   4   7  16      165.21      209.38     61.00 o 
   5   7  16      113.89      157.75     44.26 o 
   6   7  16        6.02       33.30     45.47 o 
   7   7  16       44.56       87.86     65.09 o 
  -7   8  16       41.32       40.56     98.22 o 
  -6   8  16        0.10       39.62    109.78 o 
  -5   8  16      198.68      129.22     75.34 o 
  -4   8  16        5.59       49.08     73.49 o 
  -3   8  16      111.40       49.15     58.92 o 
  -2   8  16        2.80      -26.41     59.43 o 
  -1   8  16        0.05       -3.12    133.30 o 
   0   8  16       80.33      108.65     45.18 o 
   1   8  16      369.97      249.22     66.04 o 
   2   8  16       79.13       56.07     38.59 o 
   3   8  16       28.59       36.58     35.30 o 
   4   8  16      116.22      181.06     82.17 o 
   5   8  16       37.51       64.86     40.10 o 
  -5   9  16       11.26      -15.16     54.86 o 
  -4   9  16        0.29        6.90     49.94 o 
  -3   9  16      222.46      197.62     84.14 o 
  -2   9  16        0.00       21.51     44.31 o 
  -1   9  16        9.81        9.90     44.18 o 
   0   9  16      166.74      129.74     54.37 o 
   1   9  16       81.47       88.00     50.26 o 
   2   9  16        3.48       21.94     37.79 o 
   3   9  16       39.45       14.88     36.86 o 
   4   9  16        6.63      -18.72     36.52 o 
  -3  10  16       37.47       20.66     45.57 o 
  -2  10  16       15.02      -23.81     49.94 o 
  -1  10  16       89.98       82.47     61.70 o 
   0  10  16      156.43      107.54     50.52 o 
   1  10  16        1.66       23.77     39.65 o 
  -9   1  17       80.29      126.50     51.94 o 
  -8   1  17       42.41       99.44     50.56 o 
  -7   1  17       37.68       90.20     43.97 o 
  -6   1  17       47.66       30.64     40.42 o 
  -5   1  17        0.07       23.56     42.93 o 
  -4   1  17       60.60       81.64     49.95 o 
  -3   1  17       13.23       88.23     84.41 o 
  -2   1  17        0.18        6.84     42.85 o 
  -1   1  17       26.37       20.86     50.33 o 
   0   1  17        7.16      -21.46     48.70 o 
   1   1  17       18.40      -22.29     81.72 o 
   2   1  17        0.75       52.83     85.02 o 
   3   1  17       12.43        7.43     66.86 o 
   4   1  17        0.01       -0.83     78.41 o 
   5   1  17       41.26        9.08     76.76 o 
  -9   2  17        0.68       12.93     39.58 o 
  -8   2  17       66.02      133.09     55.42 o 
  -7   2  17       69.44       82.99     43.69 o 
  -6   2  17       13.44       21.87     42.84 o 
  -5   2  17        1.22       18.10     40.32 o 
  -4   2  17        0.02       26.54     46.61 o 
  -3   2  17       41.76       69.50     52.08 o 
  -2   2  17        0.24      -65.13     60.10 o 
  -1   2  17        3.98       41.68     70.07 o 
   0   2  17       74.87       52.00     78.41 o 
   1   2  17      143.10      144.77     74.47 o 
   2   2  17       86.01      189.02    110.60 o 
   3   2  17       16.08       -1.65     85.84 o 
   4   2  17      112.29       79.24     81.72 o 
   5   2  17        0.81       46.22     76.76 o 
   6   2  17       33.55        7.43     69.33 o 
   7   2  17        0.10       -4.95     69.33 o 
  -8   3  17        7.10       -1.41     40.98 o 
  -7   3  17      137.60      113.47     47.86 o 
  -6   3  17      137.28      148.70     47.06 o 
  -5   3  17        9.84        8.89     63.36 o 
  -4   3  17        0.34       21.83     62.91 o 
  -3   3  17      120.01      111.36     80.11 o 
  -2   3  17        5.68      -84.51     66.26 o 
  -1   3  17       32.27       -5.78     80.06 o 
   0   3  17        1.90        4.26     50.88 o 
   1   3  17      139.37      190.58     56.29 o 
   2   3  17       16.89      -25.78     50.42 o 
   3   3  17       17.95       91.53     72.19 o 
   4   3  17       79.13       99.10     73.12 o 
   5   3  17       22.92       48.70     75.11 o 
   6   3  17       28.11       28.89     77.59 o 
   7   3  17       24.29      -22.29     65.21 o 
  -8   4  17        1.19       37.92     56.37 o 
  -7   4  17       41.56       49.19     55.69 o 
  -6   4  17        0.52      -17.28     61.40 o 
  -5   4  17       68.18       14.81     58.17 o 
  -4   4  17       51.41       15.70     90.79 o 
  -3   4  17        8.80       18.39     56.05 o 
  -2   4  17        4.64      -29.87     42.75 o 
  -1   4  17       21.47       46.78     48.70 o 
   0   4  17       11.06        0.57     47.94 o 
   1   4  17      117.54       71.30     44.64 o 
   2   4  17       30.11       41.92     55.22 o 
   3   4  17      131.68      108.00     77.18 o 
   4   4  17       21.94       74.46     63.28 o 
   5   4  17       40.00      -14.07     80.48 o 
   6   4  17       17.37       31.04     65.00 o 
   7   4  17       23.06        4.00     56.89 o 
  -7   5  17       39.18      -11.68     61.84 o 
  -6   5  17       66.30      -18.33    116.79 o 
  -5   5  17      180.97      181.81     90.04 o 
  -4   5  17       45.98      -24.69     69.77 o 
  -3   5  17      281.70      301.86     80.21 o 
  -2   5  17       61.97      110.55     59.43 o 
  -1   5  17       40.30      140.32     76.76 o 
   0   5  17       42.63       18.11     49.77 o 
   1   5  17      285.40      221.02     60.78 o 
   2   5  17      377.70      338.94     65.17 o 
   3   5  17      341.70      253.99     69.88 o 
   4   5  17       13.10      -14.85     45.01 o 
   5   5  17        0.16       -5.67     49.54 o 
   6   5  17       10.71       31.94     41.48 o 
  -7   6  17       98.09      106.90     70.98 o 
  -6   6  17       92.47       82.62     78.77 o 
  -5   6  17      150.13      210.03    118.45 o 
  -4   6  17      147.57       82.54     76.76 o 
  -3   6  17      230.13      257.53     81.44 o 
  -2   6  17       16.82       25.18     63.14 o 
  -1   6  17      452.29      284.34     89.70 o 
   0   6  17       77.29       39.92     55.22 o 
   1   6  17      149.21      671.63    874.83 o 
   2   6  17      693.99      571.94    125.87 o 
   3   6  17      128.85      147.91     44.41 o 
   4   6  17      101.61      232.06    206.25 o 
   5   6  17       37.99       33.54     46.51 o 
  -5   7  17        0.52      -16.51     75.94 o 
  -4   7  17       64.16      104.76     56.16 o 
  -3   7  17       30.42       53.41     59.22 o 
  -2   7  17      338.26      392.07    120.51 o 
  -1   7  17       55.97       87.14     54.99 o 
   0   7  17      235.96      162.44    111.84 o 
   1   7  17       12.94       -0.24     44.35 o 
   2   7  17      231.62      195.61     67.70 o 
   3   7  17      172.41      196.87     63.50 o 
   4   7  17      168.68      176.82     49.03 o 
  -4   8  17        1.99       45.80     60.89 o 
  -3   8  17       29.27       49.52     53.46 o 
  -2   8  17      101.44       66.65     94.92 o 
  -1   8  17        0.03       16.71     49.07 o 
   0   8  17      213.27      184.60    125.87 o 
   1   8  17       40.34       28.30     45.51 o 
   2   8  17        2.41       -2.50     40.59 o 
  -7   0  18       48.29      -11.15     53.00 o 
  -6   0  18        5.03        5.49     68.02 o 
  -5   0  18       35.44       32.31     70.35 o 
  -4   0  18       35.43       55.57     96.99 o 
  -3   0  18      244.78      316.96    101.52 o 
  -2   0  18      302.51      226.16    108.13 o 
  -1   0  18      192.99      312.83    125.46 o 
   0   0  18        6.31       16.51     73.46 o 
  -7   1  18        3.45        8.09     43.71 o 
  -6   1  18       20.61      -13.58     45.44 o 
  -5   1  18        2.62       29.13     48.08 o 
  -4   1  18      230.95      275.58     74.62 o 
  -3   1  18        9.63       58.59     48.07 o 
  -2   1  18      462.20      412.10     93.66 o 
  -1   1  18       87.38      119.68     97.40 o 
   0   1  18       22.30      -56.95     75.11 o 
   1   1  18        2.54       23.11     87.49 o 
   2   1  18       91.62       56.13     93.27 o 
   3   1  18       21.82       32.19     98.22 o 
  -7   2  18        9.80       72.39     54.30 o 
  -6   2  18        6.22       78.38     44.66 o 
  -5   2  18       55.73       27.09     46.29 o 
  -4   2  18        5.90      -10.22     81.72 o 
  -3   2  18      180.36      183.67     86.47 o 
  -2   2  18       96.09      178.36     90.45 o 
  -1   2  18        1.80       46.22     70.16 o 
   0   2  18       22.73      -24.76     90.79 o 
   1   2  18        3.96      -92.45     76.76 o 
   2   2  18       20.97       28.32     70.70 o 
   3   2  18       61.53      115.56    106.48 o 
   4   2  18        4.53       11.56     71.81 o 
   5   2  18        1.54       54.48    104.00 o 
  -6   3  18       49.83      145.96     67.90 o 
  -5   3  18        1.13       19.37     88.46 o 
  -4   3  18      113.38      161.71     77.96 o 
  -3   3  18       34.22       62.46     57.59 o 
  -2   3  18        0.50       36.87     82.05 o 
  -1   3  18      159.23      159.50     84.60 o 
   0   3  18       24.94      -25.59     90.79 o 
   1   3  18        0.38       16.51     84.19 o 
   2   3  18        5.54       -6.02     57.66 o 
   3   3  18        1.45        4.70     68.99 o 
   4   3  18       14.72      -44.63     67.32 o 
   5   3  18      123.83       28.78     71.81 o 
  -6   4  18       61.39      103.84     71.46 o 
  -5   4  18        0.00        5.46     74.29 o 
  -4   4  18       35.05       21.68     72.25 o 
  -3   4  18        2.44       -7.19     99.05 o 
  -2   4  18       77.03       81.46     71.76 o 
  -1   4  18        0.02       94.10     73.46 o 
   0   4  18      250.43      151.31    135.78 o 
   1   4  18        8.03       56.95     82.54 o 
   2   4  18       86.53       79.50     63.14 o 
   3   4  18        0.92      -69.54     54.48 o 
   4   4  18      170.43      153.11     76.71 o 
  -5   5  18        1.00       21.72     72.87 o 
  -4   5  18        0.12       54.11     80.43 o 
  -3   5  18      114.02      123.48    120.10 o 
  -2   5  18       29.68       90.24     56.27 o 
  -1   5  18       16.16       50.56     61.46 o 
   0   5  18       18.83      129.12    160.54 o 
   1   5  18      432.48      265.49    253.81 o 
   2   5  18      131.83       91.79     69.41 o 
   3   5  18       39.96       33.21     65.66 o 
  -3   6  18       58.66       53.87     53.00 o 
  -2   6  18       20.37       99.05     85.84 o 
  -1   6  18       49.67       16.87     59.29 o 
   0   6  18      198.10       87.40     94.10 o 
   1   6  18       51.01       64.24     64.13 o 
   2   6  18       14.91       58.67     55.66 o 
  -4   1  19       48.21       64.69     47.49 o 
  -3   1  19       33.36       46.22     72.64 o 
  -2   1  19       18.98       84.19     78.41 o 
   0   1  19        3.68      -17.33    104.83 o 
   1   1  19        5.96      -27.24    112.26 o 
  -3   2  19       17.36       31.23     64.54 o 
  -2   2  19        5.52       44.57     79.24 o 
   0   2  19        1.22       21.46    101.52 o 
   1   2  19       93.64      107.30    108.95 o 
   2   2  19        2.27      -48.70     85.02 o 
  -2   3  19       37.17       64.11     82.69 o 
  -1   3  19       73.12      -17.33     87.49 o 
   0   3  19       65.15        2.48     96.57 o 
                                                 
